# Supplementary material for: Balance matters more: Research on the effect of corporate social responsibility equilibrium on stock price crash risk
Source: PLoS One. 2024 Oct 3;19(10):e0306879. doi: 10.1371/journal.pone.0306879 (PMC11449367; doi:10.1371/journal.pone.0306879)
Supplement: S1 Dataset — The relevant data of CSR equilibrium can be download conditionally on Hexun (https://data.hexun.com). (XLSX) [file pone.0306879.s001.xlsx]

## Sheet: original data
stkcd	year	score	shareholder responsibility	employee responsibility	supplier responsibility	environmental responsibility	charity responsibility	VARCSR	NCSKEW（t+1）	DUVOL（t+1）	Size	Lev	ROE	BM	Dturn	DD	Gov	NCSKEW	DUVOL	Ret	Sigma	ownership nature (1 = state-owned)
2	2010	64.2	17.36	12.5	14	6	14.34	14.1854	0.11258	0.0281	26.0969	0.746861	0.176802	2.70998	-0.213205	-0.012489	-1.01477	-0.45591	-0.31395	-0.00393	0.05016	0
2	2011	84.56	22.57	12.5	14	7	28.49	58.4513	-0.39751	-0.25962	26.4143	0.770997	0.189507	4.09628	-0.0733553	-0.0129945	-1.04535	0.11258	0.0281	-0.00095	0.03755	0
2	2012	86.71	23.56	12.5	15	8	27.65	52.2243	-1.47116	-0.7546	26.6603	0.783163	0.208875	3.86674	-0.00981779	-0.00435505	-1.11292	-0.39751	-0.25962	0.00716	0.0405	0
2	2013	83.73	24.06	12.5	14	7	26.17	52.572	-0.94063	-1.03368	26.8954	0.77997	0.195093	6.15225	0.0677208	-0.00433644	-0.99784	-1.47116	-0.7546	-0.00319	0.04995	0
2	2014	70.74	24.12	15	12	7	12.62	31.6419	-1.67072	-1.03368	26.9546	0.772046	0.174285	3.76199	0.0262325	-0.00311559	-0.84294	-0.94063	-1.10405	0.01264	0.05073	0
2	2017	41.97	22.97	4	0	0	15	83.2649	0.18342	0.41089	27.784	0.839813	0.213626	3.85834	-0.216105	-0.00732515	-0.40693	-0.66617	-0.65376	0.00983	0.04704	0
2	2018	42.09	23.09	4	0	0	15	83.9669	-0.52847	-0.37469	28.0554	0.845856	0.233355	6.59922	0.0163053	-0.00990681	-1.24577	0.18342	0.41089	-0.00254	0.06187	0
2	2019	40.06	21.18	3.88	0	0	15	73.5372	-0.10238	-0.4375	28.1791	0.843589	0.217825	5.52826	0.00607579	-0.00639409	-0.88285	-0.52847	-0.37469	0.00719	0.03621	0
4	2011	19.58	9.61	0.61	0	0	9.36	20.7317	-1.47328	-1.0299	19.0952	0.294935	0.068701	0.288954	0.179196	-0.060496	-0.33548	-0.02531	0.18154	-0.0063	0.05394	0
4	2012	19.77	9.77	0.42	0	0	9.58	21.847	0.55096	0.51364	19.0778	0.232528	0.054556	0.280835	0.0412681	-0.0543661	-0.71354	-1.47328	-1.0299	0.00188	0.05893	0
4	2013	19.59	9.02	0.57	0	0	10	20.9863	-1.30516	-0.49824	19.3051	0.403239	0.039627	0.247516	-0.0276449	-0.0552849	-0.74175	0.55096	0.51364	0.0085	0.05628	0
4	2014	18.61	8.63	1.29	0	0	8.69	16.4781	0.29931	0.12303	19.6394	0.534754	0.103513	0.258721	0.0852486	-0.0727336	-0.78672	-1.30516	-0.49824	0.00717	0.05819	0
4	2017	20.66	9.8	0.86	0	0	10	22.2825	-0.31833	-0.42417	19.4096	0.315247	0.032528	0.143048	-0.127011	-0.0807324	-0.05608	0.88141	0.78432	-0.01504	0.05938	0
4	2018	8.33	0.77	0.4	0	0	7.16	7.62814	0.1541	0.21541	19.6768	0.477966	-0.117646	0.260876	-0.248951	-0.0601472	0.02422	-0.31833	-0.42417	-0.00601	0.04346	0
4	2019	20.59	8.64	1.95	0	0	10	18.7325	-1.67072	-0.95924	21.1251	0.0602434	-0.00454	0.787804	0.0975567	-0.0852752	0.02453	0.1541	0.21541	0.00833	0.05698	0
5	2012	16.85	6.82	1.05	0	0	8.98	14.2942	-1.0437	-0.62873	21.0007	0.483142	0.032818	0.485976	-0.0483767	-0.0256696	-1.28149	-0.44796	-0.42103	-0.00588	0.05327	0
5	2013	2.02	1.05	0.97	0	0	0	0.245464	-1.37383	-0.52105	20.8961	0.474831	-0.064829	0.520009	0.0127137	-0.0194306	-1.28149	-1.0437	-0.62873	-0.00236	0.04475	0
5	2014	22.32	10.49	0.82	0	0	11.01	26.4592	-0.14376	-0.16056	21.0356	0.509964	0.066716	0.364563	0.29548	-0.0433224	-1.28149	-1.37383	-0.52105	0.01131	0.06232	0
5	2015	1.55	1.52	0.92	0	0	-0.89	0.69368	-1.65696	-0.75094	21.509	0.44704	-0.057392	0.206442	0.941939	-0.0430268	-1.28149	-0.14376	-0.16056	0.05377	0.22629	0
5	2016	16.33	11.42	0.77	0	0	4.14	18.963	-1.52213	-0.41613	21.6504	0.463708	0.091073	0.353177	-0.942424	-0.0434145	-1.28149	-1.65696	-0.75094	-0.00666	0.04917	0
5	2017	24.18	7.84	1.34	0	0	15	34.2653	-0.02518	0.08256	21.7921	0.517747	0.016622	0.664508	-0.297359	-0.0561373	-1.28149	-1.52213	-0.41613	-0.00908	0.03161	0
5	2018	19.82	12.98	1.16	0	0	5.68	24.7044	-0.65406	-0.73757	21.8616	0.49404	0.105071	1.1003	-0.0327744	-0.0555981	-1.2213	-0.02518	0.08256	-0.00744	0.04592	0
5	2019	27.22	11.16	1.06	0	0	15	40.4967	-0.29349	-0.28658	21.8324	0.425337	0.107477	0.926919	0.170321	-0.055683	-0.64938	-0.65406	-0.73757	0.00417	0.05439	0
6	2010	56.28	17.25	13	9	5	12.03	16.7591	-0.94211	-0.97713	22.8713	0.701421	0.209026	1.61587	-0.0112329	-0.0511824	-0.62499	-1.57894	-1.20291	0.00106	0.07216	1
6	2011	60.82	17.27	13	12	6	12.55	12.9882	-0.9131	-0.62293	22.8422	0.652855	0.159389	2.05231	-0.315349	-0.0367241	-0.65825	-0.94211	-0.97713	-0.00421	0.04248	1
6	2012	68.92	22.35	15	11	7	13.57	25.7348	0.11461	0.04208	22.9579	0.620165	0.195581	1.46811	-0.0579679	-0.0353164	-0.71959	-0.9131	-0.62293	0.01079	0.06112	1
6	2013	67.28	24.13	13	11	6	13.15	35.1719	-1.06291	-0.38199	23.0227	0.579972	0.18046	1.49774	0.0268817	-0.0357764	-0.72916	0.11461	0.04208	0.00249	0.04936	1
6	2014	38.17	20.71	4	0	0	13.46	66.9372	-1.06874	-1.02201	23.1874	0.64142	0.121993	1.23491	0.116826	-0.0391913	-0.667	-1.06291	-0.38199	0.00883	0.05488	1
6	2015	75.99	23.59	13	12	5	22.4	48.2704	-0.88659	-0.67981	23.2651	0.646151	0.100759	0.817553	0.501468	-0.0320291	-0.31798	-1.06874	-1.02201	0.01551	0.11099	1
6	2018	36.22	23.7	4	0	0	8.52	77.5805	-0.93384	-0.68013	23.3287	0.528236	0.152665	1.93576	-0.0150341	-0.0181569	0.15461	1.29656	0.47361	-0.01256	0.06261	1
6	2019	40.53	22.04	4	0	0	14.49	76.6371	0.33582	0.4603	23.4798	0.544612	0.124379	2.17598	-0.081888	-0.0135346	0.13454	-0.93384	-0.68013	0.00199	0.03688	1
7	2018	0.93	-0.83	0.74	0	0	1.02	0.420784	-0.38067	-0.61641	20.1158	0.643431	-0.671167	0.195071	0.54994	-0.0482193	-0.59056	1.06317	0.34211	-0.012	0.10088	0
7	2019	23.75	13.03	0.72	0	0	10	31.4974	0.75381	0.54466	20.0953	0.601261	0.109225	0.162155	-0.00716352	-0.0627659	0.74564	-0.38067	-0.61641	0.0057	0.07272	0
8	2015	17.96	12.02	2.51	0	0	3.43	19.6066	0.75381	0.42542	22.0012	0.189809	0.108321	0.126461	0.490789	-0.0380912	0.54229	-0.1851	-0.39036	0.02991	0.11118	0
8	2018	23.97	15.51	4	0	0	4.46	32.3079	-0.16763	0.2595	23.0714	0.29251	0.04686	0.954673	0.0845822	-0.0753226	-0.65268	-0.39028	-0.1517	-0.01679	0.06521	1
9	2010	61.41	14.8	9.13	10	6	21.48	29.1099	0.586	0.30282	23.0283	0.62953	0.13184	0.548038	-0.180208	-0.0299549	0.2284	0.19873	-0.145	0.01097	0.07327	0
9	2011	41.13	3.89	9.64	8	5	14.6	14.3773	-0.74791	-0.17623	23.1901	0.650402	0.097123	0.99129	0.0389642	-0.029622	0.13998	0.586	0.30282	-0.00542	0.07797	0
9	2012	55.54	13.43	9.59	13	6	13.52	8.63702	-0.94744	-0.92988	23.3013	0.643669	0.069734	1.37221	-0.121093	-0.0268353	0.57151	-0.74791	-0.17623	-0.00225	0.06428	0
9	2013	62.94	14.46	12.12	12	6	18.36	16.1574	-1.67072	-1.03368	23.3342	0.628798	0.091145	1.14831	0.0168821	-0.0228323	0.60562	-0.94744	-0.92988	0.00533	0.05001	0
9	2014	24.06	12.59	0.95	0	0	10.52	30.8609	-0.97891	-0.44082	23.4128	0.628934	0.089865	0.755432	0.0435806	-0.0198488	1.06705	-2.70707	-1.5314	0.01415	0.07121	0
9	2015	32.61	18.66	1.87	0	0	12.08	56.9873	-0.58089	-0.55426	23.6199	0.638202	0.160746	0.633482	0.460116	-0.0308877	1.10063	-0.97891	-0.44082	0.01237	0.10295	0
9	2016	60.48	12.83	12.56	15	8	12.09	5.1929	-0.24238	-0.09483	23.797	0.623791	0.057118	0.971066	-0.205125	-0.0305092	0.21793	-0.58089	-0.55426	-0.00327	0.05664	0
9	2017	19.79	10.2	1.25	0	0	8.34	19.3659	-1.67072	-0.93482	24.0231	0.633121	0.035756	1.74452	-0.466631	-0.0309962	0.21806	-0.24238	-0.09483	-0.00627	0.03796	0
9	2018	28.08	11.62	1.46	0	0	15	40.8917	-1.67072	-1.03368	24.1194	0.649896	0.065214	3.22224	-0.130542	-0.0370778	0.29958	-1.94697	-0.93482	-0.00805	0.06447	0
9	2019	27.7	11.06	1.64	0	0	15	39.311	0.75381	0.54466	24.1314	0.645559	0.067289	1.89221	0.131947	-0.039055	0.68838	-2.63793	-1.06578	0.01321	0.07558	0
10	2014	4.26	0.21	4	0	0	0.05	2.48342	-1.01566	-0.88469	20.5054	0.314128	-0.124362	0.184805	-0.17885	-0.0268166	-0.33832	0.16601	0.19387	0.00087	0.05627	0
10	2015	8.71	-0.29	4	0	0	5	5.18226	-0.31902	-0.3406	22.3646	0.579577	0.014677	0.623412	0.906195	-0.0286274	-0.41674	-1.01566	-0.88469	0.02343	0.1792	0
10	2016	15.97	7.94	3.03	0	0	5	9.24326	-1.06533	-0.53064	22.3029	0.544721	0.017729	0.769791	-0.665233	-0.0203267	-0.76485	-0.31902	-0.3406	-0.0033	0.0663	0
10	2017	-1.03	-3.12	2.04	0	0	0.05	2.73726	0.24263	0.50488	21.8563	0.620116	-0.617347	0.69879	-0.19589	-0.0230382	-0.74615	-1.06533	-0.53064	-0.00537	0.05521	0
11	2010	27.85	15.46	3.82	0	0	8.57	34.3849	-0.5397	-0.74851	21.7925	0.699635	0.227662	0.807273	0.22037	-0.0229533	-0.03177	-0.31403	-0.42395	-0.00705	0.06815	1
11	2011	30.48	14.49	2.84	0	0	13.15	41.0284	-0.44154	-0.45905	21.9759	0.676791	0.256671	1.07347	0.395686	-0.0247604	-0.47936	-0.5397	-0.74851	0.00106	0.07942	1
11	2012	32.08	16.21	3.61	0	0	12.26	44.0557	-1.09972	-0.90034	22.0972	0.619304	0.283276	1.03993	-0.330242	-0.0370439	-0.46661	-0.44154	-0.45905	0.00526	0.06905	1
11	2013	41.23	23.27	2.96	0	0	15	87.0544	-0.30777	-0.25327	22.0774	0.534334	0.181905	0.938606	-0.290103	-0.0390007	-0.62152	-1.09972	-0.90034	0.00284	0.051	1
11	2014	39.26	23.35	2.77	0	0	13.14	83.4571	-0.92799	-0.7148	22.0799	0.465632	0.215275	0.736424	-0.160756	-0.065264	-0.62146	-0.30777	-0.25327	0.00623	0.04283	1
11	2015	34.81	16.8	3.01	0	0	15	54.7906	-1.21464	-0.8598	22.2003	0.520347	0.075108	0.570877	1.20831	-0.0528942	-0.61175	-0.92799	-0.7148	0.01434	0.11854	1
11	2016	38.97	21.4	2.7	0	0	14.87	76.5269	-0.46881	-0.17676	22.6185	0.637636	0.157293	0.672399	-0.0733453	-0.0621341	-0.61057	-1.21464	-0.8598	0.00888	0.08808	1
11	2017	39.19	23.56	1.75	0	0	13.88	88.7239	-0.55002	-0.35128	22.4084	0.458117	0.233588	0.607946	-0.614182	-0.062137	-0.19984	-0.46881	-0.17676	-0.00072	0.04979	1
11	2018	39.81	23.49	1.47	0	0	14.85	91.4993	-0.56521	-0.44057	22.4846	0.425931	0.189235	1.19992	-0.568637	-0.0663902	-0.64856	-0.55002	-0.35128	-0.00916	0.06437	1
11	2019	39.49	23.12	1.37	0	0	15	89.9039	0.06096	-0.31985	23.1003	0.696768	0.207644	2.16663	-0.216799	-0.0472143	-1.23434	-0.56521	-0.44057	0.00198	0.04434	1
12	2010	68.2	18.44	14.11	13	17	5.65	19.76	0.17566	0.00812	23.2466	0.457945	0.258193	0.480447	-0.123454	-0.0219726	-0.49731	-0.12729	-0.30685	0.01307	0.06659	0
12	2011	64.13	22.79	7.51	15	14	4.83	39.5163	-0.20277	-0.15946	23.4499	0.521906	0.190189	1.28436	-0.225513	-0.0175469	0.51195	0.17566	0.00812	-0.01325	0.05465	0
12	2012	62.08	18.55	8.1	12	20	3.43	38.9384	-0.33204	-0.28978	23.386	0.493004	0.050748	1.32369	-0.11137	-0.0242816	0.44053	-0.20277	-0.15946	-0.00025	0.05	0
12	2013	70.58	27.34	10.78	13	17	2.46	66.2857	-0.06803	-0.50685	23.4366	0.442868	0.206931	1.41111	0.147354	-0.0422113	-0.26642	-0.33204	-0.28978	0.00153	0.05596	0
12	2014	63.79	23.39	10.53	15	14	0.87	53.1794	-0.68383	-0.89717	23.4501	0.442985	0.100983	1.3096	-0.0790251	-0.0399013	-0.2469	-0.06803	-0.50685	0.00292	0.0314	0
12	2015	73.74	22.13	10.91	15	23	2.7	56.5075	-1.41219	-0.94904	23.4742	0.511695	0.067211	0.893408	0.330752	-0.0392631	1.42551	-0.68383	-0.89717	0.01285	0.0865	0
12	2016	72.45	18.79	12.82	15	23	2.84	45.9363	-0.51696	-0.54171	23.5651	0.525907	0.101942	1.15175	-0.212047	-0.0387929	0.84441	-1.41219	-0.94904	-0.00076	0.06251	0
12	2017	12.7	7.28	2.26	0	0	3.16	7.16672	0.03878	-0.24941	23.6955	0.55057	0.098012	1.43845	-0.176006	-0.035549	-0.79545	-0.51696	-0.54171	-0.00223	0.03507	0
12	2018	17.78	13.11	1.9	0	0	2.77	23.9859	-1.3838	-0.67401	23.6737	0.505634	0.051808	2.58283	-0.177169	-0.0159923	-0.39882	0.03878	-0.24941	-0.01074	0.04404	0
12	2019	20.46	15.21	2.1	0	0	3.15	32.3909	-0.55581	-0.27056	23.6248	0.457957	0.058029	1.81755	0.0222301	-0.0131755	-0.43923	-1.3838	-0.67401	0.00737	0.04422	0
14	2010	28.69	14.22	4	0	0	10.47	32.6412	0.00631	-0.02856	21.1868	0.647874	0.148121	0.857626	-0.0060547	-0.0562535	-0.29103	0.17184	0.06492	-0.00872	0.05318	1
14	2011	30.22	14.62	4	0	0	11.6	36.3309	-0.95601	-1.03368	21.3096	0.663812	0.111051	1.81848	-0.289405	-0.0467216	-0.83868	0.00631	-0.02856	-0.0113	0.04172	1
14	2012	28.44	12.86	4	0	0	11.58	30.7419	-0.1769	-0.07113	21.4266	0.686526	0.053612	1.18126	0.935408	-0.0252709	-0.84399	-0.95601	-1.26924	0.01499	0.09499	1
14	2013	31.03	12.03	4	0	0	15	38.6297	0.35175	0.22484	21.3613	0.649425	0.054295	0.914578	-0.159373	-0.0295401	-0.83699	-0.1769	-0.07113	0.00616	0.07178	1
14	2014	31.94	14.21	4	0	0	13.73	40.4809	0.41392	-0.05487	21.5283	0.676601	0.090538	0.80356	-0.57464	-0.0326465	-0.78125	0.35175	0.22484	0.0069	0.05058	1
14	2015	33.14	14.86	4	0	0	14.28	44.2172	0.0158	0.24863	21.4982	0.643892	0.071391	0.471759	0.534926	-0.0320715	-0.87582	0.41392	-0.05487	0.0177	0.12684	1
14	2016	28.67	10.48	4	0	0	14.19	32.5585	0.75381	0.54466	21.3512	0.575952	0.037145	0.446843	-0.453494	-0.0317735	-0.90789	0.0158	0.24863	0.00077	0.07168	1
14	2017	27.34	8.34	4	0	0	15	32.2121	-0.33907	-0.54649	21.1474	0.476437	0.013781	0.702856	-0.236014	-0.0317739	-0.84858	1.40198	1.04349	-0.01173	0.04471	1
14	2018	36.71	17.71	4	0	0	15	57.0239	-0.76235	-0.77618	21.3742	0.504366	0.176556	1.02317	0.884022	-0.0262154	-0.82173	-0.33907	-0.54649	0.00151	0.09478	1
14	2019	29.91	10.91	4	0	0	15	36.2213	0.55155	0.37751	21.4025	0.515342	0.033713	1.05032	-0.591357	-0.0231819	-0.80951	-0.76235	-0.77618	0.00121	0.04647	1
16	2010	8.63	9.38	2.08	0	0	-2.83	17.0849	-0.5661	-0.53324	23.5246	0.743477	0.024294	4.33352	-0.0184052	-0.0175802	0.41496	0.1219	0.00311	-0.00784	0.05475	1
16	2011	2.88	5.63	2.25	0	0	-5	12.0201	-0.82321	-0.51002	23.551	0.749408	0.005716	6.70195	-0.386833	-0.0196269	0.41977	-0.5661	-0.53324	-0.00701	0.04409	1
16	2012	13.26	5.18	3.08	0	0	5	5.23066	-0.69202	-0.58493	23.5304	0.743593	0.010712	6.56576	-0.11777	-0.01941	0.44723	-0.82321	-0.51002	0.00086	0.04077	1
16	2013	12.88	4.87	3.01	0	0	5	4.91962	0.48757	0.43346	23.4797	0.728132	0.014036	5.10909	0.118727	-0.0224018	0.45138	-0.69202	-0.58493	0.00459	0.03751	1
16	2014	11.95	4.42	2.53	0	0	5	4.47536	0.75381	0.54466	23.5434	0.743884	0.014111	3.50901	0.112824	-0.0270028	0.27212	0.48757	0.43346	0.00959	0.04968	1
16	2015	4.67	-0.62	2.07	0	0	3.22	2.13518	-0.55311	-0.67884	23.38	0.784184	-0.34609	1.29157	0.762527	-0.04189	1.64067	1.63666	1.09306	0.02949	0.12361	1
16	2016	3.61	6.91	1.7	0	0	-5	14.6063	-0.89781	-0.70878	23.5707	0.807546	0.028832	2.39467	-0.785764	-0.0323613	0.95199	-0.55311	-0.67884	-0.00667	0.06883	1
16	2017	27.63	21.6	1.6	0	0	4.43	67.2123	-0.41446	-0.51157	23.8828	0.652011	0.883385	2.43492	-0.244055	-0.0710341	0.18345	-0.89781	-0.70878	0.00681	0.04616	1
16	2018	10.84	14.07	1.77	0	0	-5	40.5193	-0.87702	-0.51209	24.2193	0.713465	0.075766	6.37643	-0.0328191	-0.0704991	0.15997	-0.41446	-0.51157	-0.00963	0.06289	1
16	2019	15.11	8.35	1.76	0	0	5	10.4315	-1.13872	-0.71089	24.4748	0.766908	0.034569	6.10381	0.0942835	-0.0672672	0.15658	-0.87702	-0.51209	0.00764	0.05459	1
17	2014	22.38	9.74	3	0	0	9.64	19.3249	-0.31798	0.00737	17.7569	0.737887	0.545698	0.0246649	0.287843	-0.153139	-0.64982	-0.20399	-0.01297	0.0102	0.05978	0
17	2015	-1.81	5.63	2.56	0	0	-10	27.5191	-0.96755	-0.59713	17.6413	0.708077	-0.00788	0.0108914	0.629221	-0.141297	0.58367	-0.31798	0.00737	0.02267	0.13752	0
17	2016	17.39	9.42	1.22	0	0	6.75	15.061	-0.3276	-0.20715	17.8061	0.680489	0.253754	0.0141681	-0.102872	-0.148583	0.62468	-0.96755	-0.59713	0.00057	0.07337	0
17	2017	18.05	7.78	1.03	0	0	9.24	16.3613	-1.12818	-0.35705	18.1136	0.743597	0.087385	0.0391587	-0.411139	-0.0384795	0.13055	-0.3276	-0.20715	-0.01318	0.04274	0
17	2018	8.07	2.69	0.52	0	0	4.86	3.62022	-1.67072	-0.92195	18.1093	0.768162	-0.104935	0.0554445	0.260606	-0.0418747	0.21758	-1.12818	-0.35705	-0.00357	0.08573	0
19	2010	16.79	8.81	0.79	0	0	7.19	14.7111	-0.26901	0.03313	20.3054	0.433623	0.024341	0.39539	-0.554856	-0.0754446	-0.82446	0.56428	0.19918	0.00353	0.07721	1
19	2011	18.17	7.45	0.72	0	0	10	17.9982	-0.10923	-0.00089	20.7834	0.162047	0.015273	0.61202	-0.18076	-0.0491865	-0.63614	-0.26901	0.03313	-0.00543	0.05131	1
19	2012	22.71	20.47	0.94	0	0	1.3	63.6891	0.03296	-0.09105	20.9246	0.177289	0.078125	0.646227	-0.20403	-0.0455615	-0.6923	-0.10923	-0.00089	0.00359	0.05911	1
19	2013	23.62	12.57	1.42	0	0	9.63	28.2355	0.46179	0.2699	21.0134	0.243113	0.044814	0.783511	-0.0331205	-0.0425708	-0.67059	0.03296	-0.09105	-0.00054	0.0447	1
19	2014	17.29	8.44	1.1	0	0	7.75	14.5435	-0.25484	-0.36565	20.867	0.139418	0.014089	0.556675	0.0702469	-0.0400595	-0.68595	0.46179	0.2699	0.00454	0.04129	1
19	2015	2.46	3.31	1.46	0	0	-2.31	3.4427	-1.47396	-1.03368	20.782	0.0974302	-0.044045	0.230601	0.798909	-0.0417951	-0.60023	-0.25484	-0.36565	0.02257	0.11857	1
19	2018	20.93	15.66	3	0	0	2.27	34.3551	-0.60052	-0.73381	22.5903	0.329474	0.077218	0.823062	-0.115033	-0.0801058	-0.82447	-1.0251	-0.60543	-0.01092	0.0847	1
19	2019	24.58	17.32	3	0	0	4.26	41.2589	-1.67072	-1.03368	22.6365	0.31758	0.08582	1.0123	-0.297829	-0.0798028	-0.81357	-0.60052	-0.73381	-0.00208	0.03911	1
20	2015	2.71	6.94	0.77	0	0	-5	14.4575	-0.37141	-0.24477	20.8674	0.72819	-0.014114	0.213079	1.29088	-0.0291727	1.26231	-0.75761	-0.40147	0.04682	0.17339	0
20	2016	12.36	6.82	0.54	0	0	5	8.25002	0.75381	0.54466	20.2652	0.494528	0.017227	0.155925	-1.52655	-0.0336646	1.19382	-0.37141	-0.24477	-0.00403	0.06173	0
20	2017	3.77	-1.74	0.51	0	0	5	5.08902	-1.4815	-1.03368	20.2609	0.490804	0.003043	0.245666	-0.373663	-0.0231439	1.18334	1.24828	1.05477	-0.0102	0.05392	0
20	2018	11.96	6.57	0.39	0	0	5	7.94174	-0.16054	-0.13868	20.2405	0.475007	0.010223	0.325643	0.146606	-0.0543918	1.19634	-1.4815	-1.19566	-0.00028	0.11308	0
20	2019	12.58	7.14	0.44	0	0	5	8.90438	-0.25531	-0.5728	20.2358	0.463615	0.016713	0.31772	-0.159	-0.0559985	1.20474	-0.16054	-0.13868	0.00125	0.0423	0
21	2010	43.09	13.26	8.84	10	5	5.99	8.70074	-0.26708	-0.44111	22.6204	0.328237	0.08453	0.430424	-0.147782	-0.0533502	-1.14293	1.20798	0.78862	0.00796	0.05679	1
21	2011	62.62	16.29	8.54	13	8	16.79	13.7894	0.22797	0.18826	23.059	0.582013	0.050038	1.52732	-0.221901	-0.0548579	-1.10175	-0.26708	-0.44111	-0.01456	0.04893	1
21	2012	58.54	12.1	9.44	13	9	15	5.02746	-0.93572	-0.43673	23.0438	0.59178	0.001994	1.63851	-0.0369898	-0.0522265	-1.0998	0.22797	0.18826	-0.00053	0.03956	1
21	2013	63.38	13.88	10.1	15	9.4	15	5.9239	-0.08548	-0.04089	23.3426	0.638573	0.034851	1.76701	0.101139	-0.0522404	-1.05281	-0.93572	-0.43673	0.00387	0.05799	1
21	2014	57.19	13.42	9.77	12	7	15	7.88202	-1.02142	-0.1991	23.394	0.649905	0.032047	1.36794	0.0808013	-0.0496298	-1.03846	-0.08548	-0.04089	0.00699	0.04578	1
21	2015	63.92	13.53	12.39	15	8	15	6.68394	-0.78298	-1.03368	23.3861	0.636919	0.0352	0.808048	0.347353	-0.0249695	-1.04715	-1.02142	-0.1991	0.01782	0.12482	1
21	2016	60.19	13.55	10.64	15	6	15	11.649	-0.30863	-0.52109	23.1843	0.547908	0.042605	0.844558	-0.265967	-0.0123093	-1.03096	-0.78298	-1.06474	-0.00263	0.06566	1
21	2017	27.15	13.7	1.31	0	0	12.14	37.8722	0.02545	0.00582	23.5326	0.642835	0.102243	1.15956	-0.167156	-0.0184704	-1.01619	-0.30863	-0.52109	0.00134	0.03524	1
21	2018	28.51	15.77	0.98	0	0	11.76	45.0774	-0.95221	-0.4421	23.4957	0.576803	0.089045	1.89094	0.0802882	-0.0185031	-1.02162	0.02545	0.00582	-0.00815	0.06265	1
21	2019	24.95	12.09	1.07	0	0	11.79	32.3633	-1.08311	-0.81205	23.6385	0.615132	0.063705	1.02977	0.374403	-0.022672	-0.99933	-0.95221	-0.4421	0.01919	0.10143	1
23	2010	18.5	9.91	3.59	0	0	5	13.5292	-0.88457	-0.35075	20.6598	0.661815	0.041572	0.8014	-0.450976	-0.0338501	-0.60642	0.71192	0.32855	-0.00093	0.06141	0
23	2011	19.5	11.44	3.06	0	0	5	17.8374	-1.15878	-0.47558	20.8127	0.684301	0.027467	1.38267	-0.419701	-0.0257776	-0.68319	-0.88457	-0.35075	-0.0069	0.03922	0
23	2012	19.18	11.64	2.54	0	0	5	18.6733	-0.04898	-0.28197	20.9213	0.665814	0.013635	1.35162	0.0235201	-0.0293374	-0.6546	-1.15878	-0.47558	0.00413	0.0553	0
23	2013	22.11	13.11	4	0	0	5	23.0203	-1.39317	-0.84338	21.0196	0.691395	0.02875	1.23003	-0.115683	-0.0234557	-0.82774	-0.04898	-0.28197	0.00454	0.03507	0
23	2016	19.22	11.18	3.18	0	0	4.86	16.9685	0.14137	-0.19235	21.138	0.699066	0.03509	0.343436	-0.196429	-0.0200562	-0.62214	0.01049	0.12559	0.0036	0.07036	0
23	2017	21.21	12.39	3.82	0	0	5	20.6263	-0.52674	-0.48161	21.3919	0.754666	0.061406	0.685099	-0.443381	-0.0408904	-0.23941	0.14137	-0.19235	-0.00745	0.05365	0
23	2018	21.9	12.9	4	0	0	5	22.2976	-0.66151	-0.45661	21.565	0.781529	0.071288	1.31578	0.277626	-0.048383	-0.1454	-0.52674	-0.48161	-0.00591	0.08213	0
23	2019	21.17	12.17	4	0	0	5	19.895	0.22548	-0.41335	21.6473	0.767842	0.13659	1.39455	0.0680412	-0.0462912	-0.01986	-0.66151	-0.45661	0.0022	0.05928	0
25	2010	4.31	8.57	3	0	0	-7.26	26.2875	-0.20407	-0.19922	20.2117	0.666757	0.019866	0.330736	-0.121053	-0.053046	-0.82728	0.32168	0.17682	-0.00148	0.06596	1
25	2011	19.01	6.15	2.86	0	0	10	14.7452	-0.95209	-0.54325	20.1624	0.647128	0.006233	0.5219	0.0112301	-0.042788	-1.23578	-0.20407	-0.19922	-0.00823	0.05724	1
25	2012	19.83	6.87	2.96	0	0	10	15.4625	-1.67072	-0.82663	20.2846	0.688234	0.00483	0.540864	-0.0727088	-0.0459964	-1.23232	-0.95209	-0.54325	0.00333	0.0588	1
25	2013	20.53	7.53	3	0	0	10	16.2809	0.1153	-0.15398	20.368	0.709393	0.014912	0.411799	-0.00435118	-0.0120429	-1.23289	-2.09224	-0.82663	0.0083	0.05522	1
25	2014	15.83	7.65	3	0	0	5.18	8.84742	-0.63579	-0.81574	20.508	0.749071	0.043162	0.414228	0.107043	-0.0119403	-1.24694	0.1153	-0.15398	0.00422	0.05673	1
25	2015	9.68	3.13	3	0	0	3.55	2.53178	-1.3641	-0.85412	20.8791	0.248214	0.079077	0.0514343	0.618593	-0.0134332	-1.1373	-0.63579	-0.81574	0.06154	0.20519	1
25	2016	15.65	9.29	3	0	0	3.36	11.5218	-1.67072	-0.85771	20.8964	0.235883	0.030908	0.079417	-0.0942743	-0.0155525	-1.1218	-1.3641	-0.85412	-0.00638	0.06373	1
25	2017	16.71	12	3	0	0	1.71	20.0159	-0.25704	-0.55181	21.0621	0.28881	0.069006	0.134525	-0.373137	-0.0173669	-1.12775	-1.82081	-0.85771	-0.00537	0.06135	1
25	2018	18.8	13.77	3	0	0	2.03	26.4092	-1.55014	-0.97861	21.2291	0.337101	0.082143	0.230839	-0.119441	-0.0241547	-0.80414	-0.25704	-0.55181	-0.00555	0.05978	1
25	2019	29.98	16.98	3	0	0	10	43.5121	-1.33953	-1.02923	21.2215	0.186276	0.179461	0.197646	0.0405071	-0.0659653	-1.18072	-1.55014	-0.97861	0.00431	0.05654	1
26	2010	58.41	12.69	5.9	17	10	12.82	13.3706	-0.61018	-0.24689	21.6138	0.471559	0.092959	0.619792	-0.660526	-0.0240559	-0.83015	1.11203	0.20844	0.00752	0.05337	1
26	2011	56.31	18.39	6.3	15	5	11.62	25.7487	0.75381	0.29511	21.7865	0.518694	0.118792	0.710503	-0.203892	-0.0242593	-1.08347	-0.61018	-0.24689	0.00224	0.0541	1
26	2012	50.81	18.14	6.26	17	4	5.41	37.2368	-0.41831	-0.37594	21.9253	0.564416	0.080384	1.33328	0.00470266	-0.0148825	-0.81872	1.16793	0.29511	-0.00801	0.05277	1
26	2013	56.01	18.75	6.25	17	9	5.01	31.6602	0.66879	0.32876	21.9927	0.56759	0.087101	1.52715	0.287061	-0.0132788	-0.6569	-0.41831	-0.37594	2e-05	0.0467	1
26	2014	58.82	18.45	6.29	18	11	5.08	31.7629	-0.34928	-0.14104	22.0201	0.552603	0.092025	1.13046	-0.375432	-0.0170601	-1.06669	0.66879	0.32876	0.00718	0.03948	1
26	2015	18.88	14.5	0.71	0	0	3.67	30.5864	-0.58426	-0.55016	22.1694	0.457733	0.061962	0.833311	0.448328	-0.0229365	-1.04504	-0.34928	-0.14104	0.01578	0.11429	1
26	2016	57.09	14.84	6.72	18	9	8.53	18.2583	0.09537	0.30522	22.1108	0.406989	0.047191	0.818625	-0.231495	-0.0284798	-1.02923	-0.58426	-0.55016	-0.00098	0.06953	1
26	2017	27.26	16.95	0.99	0	0	9.32	45.3047	-0.11783	-0.34709	21.9986	0.310582	0.058897	0.87782	-0.188671	-0.029033	-1.04435	0.09537	0.30522	-0.00265	0.03914	1
26	2018	28.31	18.92	0.86	0	0	8.53	54.2351	-1.67072	-0.66134	22.0041	0.286011	0.072978	1.38278	-0.224392	-0.0224465	-0.97178	-0.11783	-0.34709	-0.00754	0.03916	1
26	2019	29.09	19.21	0.92	0	0	8.96	56.1813	-1.34549	-0.77982	22.0479	0.294179	0.08265	0.938577	0.245082	-0.0160649	-0.94218	-2.65574	-0.66134	0.01134	0.07998	1
27	2010	57.7	14.97	9	16	11	6.73	12.3072	-0.4913	-0.21741	24.093	0.435322	0.100682	1.30809	-0.232912	-0.0208064	-0.54953	0.88641	0.95415	-0.00457	0.03526	1
27	2011	61.25	15.93	8.5	17	11	8.82	12.699	0.49725	0.53666	24.1735	0.462982	0.070965	1.95438	-0.25398	-0.0219153	-1.24969	-0.4913	-0.21741	-0.00564	0.02919	1
27	2012	71.05	16.55	9	18	9	18.5	18.5064	0.67997	-0.01865	24.2002	0.457686	0.06594	2.04739	-0.0165546	-0.0192363	-1.25074	0.49725	0.53666	0.00019	0.02509	1
27	2013	74.91	21.7	9	15	13	16.21	17.2705	-1.02758	-0.83638	24.2316	0.435835	0.09545	2.29722	0.134256	-0.0150703	-0.65964	0.67997	-0.01865	-0.0008	0.03089	1
27	2014	64.35	21.25	9	18	9	7.1	31.9576	-0.2444	-0.30909	24.3724	0.470503	0.119207	1.30328	0.204945	-0.0113763	-0.68848	-1.02758	-0.83638	0.01523	0.04541	1
27	2015	30.79	19.94	3	0	0	7.85	55.7243	-0.22733	-0.20529	24.7849	0.571741	0.091003	1.49306	0.497767	-0.0122514	-0.73803	-0.2444	-0.30909	0.01063	0.10055	1
27	2016	74.33	19.33	10	20	15	10	18.7318	-0.79775	-0.32296	24.8319	0.592068	0.05661	2.23462	-0.789476	-0.0133714	-1.16777	-0.22733	-0.20529	-0.00552	0.04319	1
27	2017	27.47	14.47	3	0	0	10	33.4921	-0.58879	-0.21125	25.0701	0.679887	0.034109	3.21463	-0.0319701	-0.0166394	-1.16207	-0.79775	-0.32296	-0.00167	0.02733	1
27	2018	25.56	12.56	3	0	0	10	27.2182	-1.0714	-0.60069	25.1668	0.676944	0.027444	4.08742	-0.0216841	-0.0177553	-1.17346	-0.58879	-0.21125	-0.00201	0.03146	1
27	2019	26.54	15.2	3	0	0	8.34	33.7443	-1.14945	-0.41628	25.2888	0.650566	0.059905	3.9039	0.0192533	-0.00661704	-1.18594	-1.0714	-0.60069	0.00399	0.03521	1
28	2010	67.34	15.15	10	18	10	14.19	9.5887	-0.05616	-0.16974	22.5649	0.820599	0.259792	0.819308	-0.0948949	-0.0701628	-1.28149	0.66791	0.0196	0.0056	0.06499	1
28	2011	67.51	15.29	10	18	11	13.22	8.4065	-0.07405	-0.21138	22.76	0.813874	0.256281	1.53925	-0.032591	-0.045819	-1.28149	-0.05616	-0.16974	-0.00737	0.04579	1
28	2012	71.46	15.93	10	20	18.5	7.03	24.8259	-0.66163	-0.52274	22.9528	0.802164	0.296217	1.12893	0.0344677	-0.0527388	-0.96601	-0.07405	-0.21138	0.01152	0.05542	1
28	2016	66.83	16.73	9	18	16	7.1	19.6106	0.34705	0.40828	23.7826	0.581754	0.152735	1.03519	-0.150424	-0.0166362	-0.84984	-0.29812	-0.30065	0.00111	0.03826	1
28	2017	25.71	14.79	3	0	0	7.92	31.6539	0.02079	-0.08086	23.8298	0.55569	0.122762	0.99359	-0.054491	-0.016992	-0.39448	0.34705	0.40828	-0.00136	0.03498	1
28	2018	27.07	15.87	3	0	0	8.2	36.308	0.10301	0.37692	24.0882	0.519335	0.113155	1.87044	0.00435934	-0.0170319	-1.28149	0.02079	-0.08086	-0.00641	0.03989	1
28	2019	24.97	13.74	3	0	0	8.23	28.1641	0.37677	0.09539	24.2354	0.541779	0.101431	1.97992	0.0433272	-0.0210325	-1.28149	0.10301	0.37692	0.00264	0.03824	1
29	2010	28.49	11.1	4	0	0	13.39	31.2332	-1.67072	-0.75376	21.9409	0.615344	0.067401	0.806311	-0.188974	-0.0209192	-1.22326	-0.08802	-0.05581	-0.00669	0.05647	1
29	2011	26.34	9.74	3.5	0	0	13.1	27.9937	-0.33858	0.05349	21.8976	0.567289	0.07496	1.11329	-0.0715164	-0.0155324	-1.2246	-1.89648	-0.75376	-0.00592	0.05029	1
29	2012	26.38	10.86	3.74	0	0	11.78	26.3029	-1.01258	-0.44823	22.035	0.594074	0.073505	1.01311	-0.0479258	-0.0170858	-1.235	-0.33858	0.05349	0.00603	0.05603	1
29	2013	29.26	12.5	3.49	0	0	13.27	34.6587	-1.29969	-0.52974	22.1619	0.588383	0.140845	1.2606	0.00407597	-0.015493	-1.22369	-1.01258	-0.44823	-0.00071	0.04676	1
29	2014	30.43	13.6	3.15	0	0	13.68	39.3656	-0.49186	-0.7308	22.1992	0.535301	0.1582	0.71422	0.0885941	-0.0269804	-1.25425	-1.29969	-0.52974	0.01274	0.05154	1
30	2018	25.3	20.64	4	0	0	0.66	62.8854	-0.29572	-0.64313	23.1813	0.389844	0.129891	1.78633	-0.0452476	-0.0203122	-0.86633	-0.56423	-0.44696	-0.00737	0.03982	1
30	2019	25.61	20.19	4	0	0	1.42	58.8956	-0.80691	-0.5993	23.2821	0.423117	0.121144	1.53989	0.0102722	-0.0133463	-0.86778	-0.29572	-0.64313	0.00615	0.03901	1
31	2010	71.1	14.99	14	15	5	22.11	29.702	-0.56413	-0.55438	23.7276	0.696077	0.085899	1.78535	-0.558851	-0.0746973	-1.07291	0.09305	-0.07192	-0.00958	0.04364	1
31	2011	59.38	14.38	12	12	6	15	10.1175	-0.39221	-0.01651	24.2077	0.781679	0.106187	4.73037	-0.0772367	-0.0454104	-1.07837	-0.56413	-0.55438	-0.00889	0.03738	1
31	2012	62.07	15.57	12.5	12	7	15	9.22758	0.25821	0.09395	24.274	0.782565	0.092626	4.40556	0.0179079	-0.0231557	-1.05261	-0.39221	-0.01651	0.00374	0.04357	1
31	2013	58.26	15.39	12.5	12	5	13.37	12.4027	-1.67072	-1.03368	24.4271	0.779069	0.110189	6.03404	0.0264271	-0.0229267	-0.6231	0.25821	0.09395	-0.00198	0.04441	1
31	2014	33.27	14.27	4	0	0	15	44.6509	-0.0274	-0.05479	24.5587	0.769711	0.091957	3.01818	0.245393	-0.0179859	-1.07926	-2.70707	-1.30562	0.01872	0.08326	1
31	2015	32.83	13.83	4	0	0	15	43.3414	-0.60562	-0.81142	24.7364	0.79961	0.092062	2.17093	0.847537	-0.0184672	-0.99905	-0.0274	-0.05479	0.01666	0.11811	1
31	2018	36.98	17.98	4	0	0	15	58.1553	-0.67552	-0.56259	25.236	0.849079	0.157178	10.3007	-0.0249059	-0.0096802	-1.02558	0.53903	-0.14771	-0.01162	0.05961	1
31	2019	38.75	19.75	4	0	0	15	66.15	-0.29745	0.00679	25.9337	0.767767	0.09471	6.49866	0.0755315	-0.00987922	-0.65557	-0.67552	-0.56259	0.00863	0.04241	1
32	2010	16.89	10.39	1.5	0	0	5	15.6295	0.50099	0.13056	21.1217	0.461773	0.060387	0.653341	-0.00757748	-0.0265254	-0.91697	0.12516	0.03805	0.00495	0.06827	1
32	2011	14.3	8.16	1.14	0	0	5	10.3974	-1.27353	-0.69749	21.177	0.447662	0.052066	1.17569	-0.510974	-0.0265566	-0.93768	0.50099	0.13056	-0.0093	0.04177	1
32	2012	29.65	22.62	2.93	0	0	4.1	72.247	-0.74528	-0.30067	21.2492	0.380335	0.186636	0.995353	0.154464	-0.0593469	-0.94095	-1.27353	-0.69749	0.00759	0.07932	1
32	2015	18.83	10.83	3	0	0	5	16.075	-0.36742	-0.30689	21.4774	0.290364	0.032968	0.235981	0.413926	-0.0792575	-1.15815	-0.70367	-0.24464	0.02322	0.11705	1
32	2018	23.84	15.97	3.07	0	0	4.8	34.7673	-1.47635	-0.45195	21.4903	0.295935	0.07009	0.74234	-0.0753791	-0.0316871	-1.28149	-0.29783	-0.23313	-0.00501	0.06282	1
32	2019	25.96	17.41	4	0	0	4.55	41.0053	-0.19218	-0.5076	21.5744	0.292026	0.09941	0.399177	0.0269021	-0.0240176	-1.09856	-1.47635	-0.45195	0.01538	0.05852	1
34	2011	8.34	1.41	0.67	0	0	6.26	5.5427	-1.49863	-0.82642	19.1512	0.589127	0.21937	0.148334	-0.294145	-0.295926	0.94461	-0.11779	0.11815	-0.01257	0.06383	0
34	2012	14.85	6.47	0.43	0	0	7.95	12.2288	0.28161	0.13791	19.0811	0.538522	0.045982	0.132522	-0.0385383	-0.230338	0.95403	-1.49863	-0.82642	0.00402	0.08458	0
34	2013	13.72	9.1	0.51	0	0	4.11	12.4629	-0.56708	-0.26155	19.751	0.719504	0.17161	0.250958	-0.151368	-0.132269	0.94238	0.28161	0.13791	0.00137	0.03874	0
34	2018	30.23	18.07	3	0	0	9.16	47.332	-1.32985	-1.03368	23.9808	0.851975	0.143255	2.95382	0.130712	-0.0756689	1.64067	0.20338	-0.20278	-0.01236	0.06799	0
34	2019	29.61	16.61	3	0	0	10	41.9083	0.75381	0.54466	24.105	0.851301	0.170691	2.26606	0.162104	-0.0600788	1.64067	-1.32985	-1.05842	0.00981	0.06535	0
35	2014	19.09	13.07	0.88	0	0	5.14	25.0267	-0.18589	0.13818	21.9088	0.504266	0.139457	0.41804	0.0899289	-0.0844813	0.51522	-0.25031	-0.31536	0.00388	0.03499	0
35	2015	69.21	15.43	12.18	15	10	16.6	5.7985	0.43754	-0.09793	22.2046	0.579366	0.131428	0.462766	0.398057	-0.0736488	0.24046	-0.18589	0.13818	0.00844	0.08739	0
35	2019	30.59	11.59	4	0	0	15	37.6357	0.57013	0.41527	24.5797	0.752553	0.102621	3.03736	0.160844	-0.0261431	0.11002	-0.54943	-0.52752	0.00468	0.05385	0
36	2010	30.23	14.77	0.46	0	0	15	52.1188	-1.67072	-0.70776	22.1524	0.47908	0.155093	0.945273	-0.230343	-0.0777114	-0.7884	-1.90287	-0.88688	-0.00806	0.06239	0
36	2011	25.68	10.73	0.23	0	0	14.72	39.9943	-1.29872	-1.03368	22.0745	0.40477	0.043888	1.39131	-0.153845	-0.0800629	-0.78975	-1.88012	-0.70776	-0.00805	0.04547	0
36	2012	25.36	11.01	0.43	0	0	13.92	37.3091	-0.06362	0.0834	22.1742	0.430298	0.036505	1.08793	0.209711	-0.049556	-0.78606	-1.29872	-1.32874	0.00942	0.07562	0
36	2013	17.82	11.13	0.57	0	0	6.12	19.6291	0.1692	-0.04635	22.1574	0.395484	0.046256	1.29631	-0.155643	-0.0502623	-1.25121	-0.06362	0.0834	-0.00319	0.04966	0
36	2014	25.86	10.28	0.58	0	0	15	39.4534	0.15385	-0.06147	22.2425	0.454282	0.011983	0.895438	0.0879597	-0.0304916	-1.2446	0.1692	-0.04635	0.00983	0.04638	0
36	2015	23.72	11.05	0.47	0	0	12.2	31.7271	-0.9432	-0.44356	22.5895	0.584915	0.036588	0.631831	0.44443	-0.0114353	-1.28149	0.15385	-0.06147	0.02158	0.13104	0
36	2016	38.18	24.26	0.83	0	0	13.09	93.8084	-1.34471	-0.37618	22.998	0.586168	0.403441	1.01299	-0.39788	-0.0353437	-0.97618	-0.9432	-0.44356	0.00024	0.05621	0
36	2017	33.41	24.46	0.89	0	0	8.06	88.1603	-0.14016	-0.31468	22.8887	0.417036	0.301378	0.844909	0.0374112	-0.0379465	-0.96322	-1.34471	-0.37618	0.00335	0.0534	0
36	2018	40.97	24.94	1.03	0	0	15	102.471	-0.29446	-0.25941	23.1114	0.500599	0.195984	1.73191	-0.167996	-0.031273	-0.99402	-0.14016	-0.31468	-0.00574	0.0686	0
36	2019	38.39	22.47	0.92	0	0	15	87.1978	-0.23613	-0.07042	23.2199	0.534994	0.160748	1.89845	-0.0482847	-0.0290575	0.03348	-0.29446	-0.25941	0.00264	0.03681	0
37	2010	-1.26	4.99	3	0	0	-9.25	23.829	-0.10664	-0.26948	22.387	0.633932	-0.061897	3.04821	-0.0805266	-0.100308	-0.9727	-1.10214	-0.69794	-0.00464	0.0671	0
37	2011	18.07	5.07	3	0	0	10	13.88	0.28989	0.46668	22.4194	0.653787	0.004728	4.49412	-0.0923559	-0.106587	-1.07702	-0.10664	-0.26948	-0.00596	0.04482	0
37	2012	3.1	0.54	3	0	0	-0.44	1.51264	-0.74416	-0.44468	22.4346	0.688802	-0.130174	3.88	-0.116598	-0.0766547	-1.17671	0.28989	0.46668	0.00403	0.04148	0
37	2017	20.33	7.33	3	0	0	10	16.0134	-1.20909	-0.71167	21.7824	0.298029	0.000186	1.19175	-0.270455	-0.182386	-0.56053	-0.65283	-0.35187	-0.00785	0.04417	0
37	2018	20.6	7.6	3	0	0	10	16.3776	-1.08546	-0.9462	21.9194	0.384122	0.006133	2.05005	-0.0270686	-0.181887	-0.55904	-1.20909	-0.71167	-0.00584	0.06615	0
37	2019	16.38	8.99	3	0	0	4.39	11.0863	-0.72902	-0.68495	21.8924	0.359328	0.012535	0.75749	0.16002	-0.172539	-0.58348	-1.08546	-0.9462	0.02307	0.09906	0
38	2014	0.95	-1.75	0.14	0	0	2.56	1.89104	0.1079	-0.15039	20.3424	0.785173	-0.315375	0.41525	-0.34589	-0.0416901	1.24841	-0.26352	-0.06629	0.00747	0.05669	0
38	2019	22.62	10.62	2.28	0	0	9.72	22.0257	-0.96477	-0.6875	21.7939	0.0559557	0.046036	0.470897	0.939293	-0.199379	1.64067	-0.9419	-0.93576	0.00582	0.12808	0
39	2010	76.85	16.22	15	12	27	6.63	44.7722	-0.44864	-0.09646	24.7147	0.645179	0.162751	1.91127	-0.174895	-0.0365723	0.14743	-0.06654	-0.3648	0.01286	0.05715	1
39	2011	57.99	20.56	12	11	8	6.43	24.0981	0.62921	0.12841	24.8878	0.664184	0.17927	4.06577	0.0698653	-0.0318357	-0.31802	-0.44864	-0.09646	-0.0095	0.05596	1
39	2012	85.41	20.41	15	15	30	5	66.5189	-0.36762	-0.34464	24.8663	0.648892	0.088287	4.43484	-0.113897	-0.0318405	-0.50583	0.62921	0.12841	-0.00037	0.05001	1
39	2013	78.31	20.68	15	15	23	4.63	40.3216	-1.14539	-0.9937	25.0083	0.662616	0.113036	3.96618	0.0344509	-0.0322906	-0.03295	-0.36762	-0.34464	0.007	0.05984	0
39	2014	84.43	21.75	15	15	30	2.68	80.912	0.15138	-0.03858	25.1981	0.689185	0.117189	3.22818	0.0383946	-0.0188398	-0.50575	-1.14539	-0.9937	0.00871	0.04667	0
39	2015	81.51	20.01	15	15	23	8.5	24.5748	-0.68276	-0.59135	25.3939	0.667536	0.072382	4.03091	0.339539	-0.0204981	-0.02824	0.15138	-0.03858	0.0026	0.07957	0
39	2016	65.94	13.07	12.87	15	20	5	23.369	0.13838	0.2823	25.5485	0.685954	0.019637	6.75435	-0.375553	-0.0205869	-0.56295	-0.68276	-0.59135	-0.00542	0.05424	0
39	2017	25.34	16.34	4	0	0	5	35.9145	0.7104	0.54466	25.5954	0.668943	0.076686	4.51901	0.0463814	-0.0210903	-0.58416	0.13838	0.2823	0.00956	0.03795	0
39	2018	29.36	20.36	4	0	0	5	56.6255	-0.18434	-0.15415	25.7914	0.670181	0.085078	11.8398	-0.0859808	-0.0210851	-0.55935	0.7104	0.8395	-0.01312	0.0532	0
39	2019	24.57	15.57	4	0	0	5	32.5376	-1.67072	-1.03368	25.8714	0.680212	0.046725	11.5028	-0.0303915	-0.0191827	-0.58736	-0.18434	-0.15415	0.00354	0.03649	0
40	2010	29.04	13.49	0.55	0	0	15	47.7237	-0.33891	-0.44089	21.5489	0.613091	0.095825	0.960976	-0.0948041	-0.0322186	-1.08545	-0.42342	-0.02134	-0.00498	0.06188	0
40	2011	28.57	12.14	1.43	0	0	15	42.2351	-1.01624	-0.813	21.3589	0.477982	0.150315	1.16545	-0.189842	-0.0410756	-0.84409	-0.33891	-0.44089	-0.00892	0.04177	0
40	2012	35.63	17.22	3.41	0	0	15	55.8514	-0.02523	0.00841	21.777	0.593918	0.180522	1.20239	0.0963124	-0.0507844	-0.83662	-1.01624	-0.813	0.00964	0.06342	0
40	2013	31.12	13.93	2.19	0	0	15	46.03	-1.27784	-0.37987	22.0997	0.683762	0.085108	2.02256	-0.112294	-0.0263031	-0.84085	-0.02523	0.00841	-0.00311	0.03182	0
40	2014	27.16	10.84	1.32	0	0	15	39.343	-1.19773	-1.03368	22.1748	0.702902	0.042184	1.38395	-0.010478	-0.0306799	-0.84208	-1.27784	-0.37987	0.00929	0.03508	0
40	2015	26.13	10.42	0.71	0	0	15	39.505	-0.06764	0.17551	22.6356	0.804167	0.047835	0.965466	0.518752	-0.0405849	-0.23363	-1.19773	-1.22943	0.03104	0.13824	0
40	2016	24.94	10.53	1.62	0	0	12.79	30.5377	-0.16367	0.17406	23.5733	0.365806	0.028535	1.05197	-0.365093	-0.042793	-0.13798	-0.06764	0.17551	-0.0015	0.07162	0
40	2017	17.17	12.27	1.47	0	0	3.43	21.1034	-0.43443	-0.00802	24.0872	0.600067	0.047945	1.53846	-0.139583	-0.0271628	-0.44149	-0.16367	0.17406	0.00379	0.0473	0
40	2018	29.21	16.97	1	0	0	11.24	48.9347	-0.36317	-0.01764	24.262	0.576703	0.086216	3.20211	0.0251365	-0.0435816	-0.32661	-0.43443	-0.00802	-0.01129	0.05747	0
40	2019	-3.52	-0.3	0.78	0	0	-4	2.84406	-0.62162	-0.45037	24.1568	0.563673	-0.068143	4.98577	0.334277	-0.0458461	0.59379	-0.36317	-0.01764	-0.00595	0.05744	0
42	2010	33.07	17.11	4	0	0	11.96	46.6137	0.58781	0.54466	22.6387	0.648746	0.162462	1.63428	-0.158466	-0.0375738	-0.92255	-0.06835	-0.01339	-0.00292	0.06007	1
42	2011	38.57	19.99	4	0	0	14.58	66.1295	-0.50443	-0.67357	22.69	0.646232	0.129882	2.1708	-0.098188	-0.0363205	-0.97672	0.58781	0.85461	-0.00292	0.05266	1
42	2014	36.92	17.92	4	0	0	15	57.9018	0.19423	-0.31802	23.5081	0.796201	0.095989	2.206	0.0881903	-0.0127661	-0.16643	-0.40843	-0.25404	0.00481	0.04906	0
42	2017	35.37	16.37	4	0	0	15	51.7539	0.75381	0.54466	24.4988	0.842186	0.095551	4.04254	-0.101956	-0.0257402	-0.29349	0.19624	0.33379	-0.00524	0.02931	0
42	2018	34.65	15.65	4	0	0	15	49.1596	0.20118	0.00828	24.553	0.833525	0.057037	6.17351	0.0223648	-0.0235521	-1.20786	1.59155	0.70048	-0.0055	0.05965	0
42	2019	35.67	16.94	3.73	0	0	15	54.2813	0.17662	0.02077	24.5331	0.822497	0.085918	6.25223	0.00453153	-0.0228269	-1.19571	0.20118	0.00828	0.00016	0.03479	0
45	2010	20.02	11.48	3	0	0	5.54	18.2644	-1.05074	-0.85382	21.2273	0.186933	0.044268	0.354617	-0.6739	-0.0342466	-1.24364	1.04446	0.89453	0.00546	0.06617	1
45	2011	19.91	9.69	3	0	0	7.22	15.1486	-0.7566	-0.0452	21.3156	0.242557	0.036026	0.676511	-0.0864529	-0.0234912	-1.13609	-1.05074	-0.85382	-0.00954	0.05211	1
45	2012	10.73	1.81	2.87	0	0	6.05	5.01778	-1.33906	-1.03368	21.3549	0.307152	-0.060606	1.00934	0.179104	-0.0406775	-1.10516	-0.7566	-0.0452	-0.00541	0.06108	1
45	2013	22.52	9.6	2.92	0	0	10	19.8513	0.75381	0.36338	21.7712	0.194236	0.026229	0.779853	-0.126245	-0.0345979	-1.17697	-1.33906	-1.06932	0.00586	0.06166	1
45	2014	-2.95	4.11	2.94	0	0	-10	24.759	0.15859	0.05624	21.761	0.221956	-0.050551	0.654881	0.219368	-0.0382039	-0.60541	0.9684	0.36338	0.00722	0.07445	1
45	2015	20.53	7.78	2.75	0	0	10	16.7589	0.02294	-0.09916	21.8116	0.267673	0.003888	0.460403	0.306862	-0.0420278	0.15477	0.15859	0.05624	0.01365	0.1077	1
45	2016	1.93	4.35	1.83	0	0	-4.25	7.91778	-0.81485	-0.62166	22.139	0.164936	-0.031087	0.643758	-0.135129	-0.0406072	0.61371	0.02294	-0.09916	0.0028	0.07804	1
45	2017	15.32	8.7	1.64	0	0	4.98	11.2479	-0.78039	-0.85829	22.1573	0.160336	0.021158	0.931771	-0.0561372	-0.0364616	-1.02067	-0.81485	-0.62166	-0.00542	0.05856	1
45	2018	0.29	5.67	1.54	0	0	-6.92	16.478	-0.31454	-0.41442	22.2535	0.251066	-0.017845	1.72739	-0.317969	-0.0385476	-1.02809	-0.78039	-0.85829	-0.0082	0.06258	1
45	2019	19.17	7.57	1.6	0	0	10	17.2734	0.31241	0.48144	22.2343	0.149354	-0.005066	1.32252	0.151292	-0.0307257	-0.6216	-0.31454	-0.41442	0.00603	0.05005	1
46	2010	60.6	11.49	12.11	15	7	15	8.64004	-0.02894	0.12551	23.8299	0.626553	0.01374	1.09205	-0.202661	-0.0145498	-1.28149	-0.48054	-0.51877	-0.00727	0.05717	0
46	2011	50.96	16.22	7.74	7	5	15	20.5223	-1.28559	-0.76487	23.8776	0.638528	0.029194	1.19045	-0.297295	-0.0122436	-1.28149	-0.02894	0.12551	0.0008	0.05555	0
46	2012	74.88	21.5	15	12	8	18.38	22.3343	0.4864	0.47136	24.1551	0.710283	0.089255	1.25703	-0.00244804	-0.0125183	-1.28149	-1.28559	-0.76487	0.00664	0.0666	0
46	2013	72.48	21.26	15	15	8	13.22	18.0172	-0.92579	-0.58464	24.4304	0.763096	0.126687	1.99088	-0.0287903	-0.0124134	-1.28149	0.4864	0.47136	-0.00197	0.04834	0
46	2014	39.33	20.59	4	0	0	14.74	69.5692	-0.44088	-0.54065	24.9844	0.823456	0.130561	1.5728	0.0227938	-0.0133736	-1.28149	-0.92579	-0.58464	0.017	0.05481	0
46	2015	74.64	22.3	15	15	8	14.34	20.5399	-0.27433	-0.12624	25.497	0.87189	0.190169	2.06937	0.120632	-0.0102402	-1.28149	-0.44088	-0.54065	0.00915	0.09354	0
48	2012	21.05	8.05	3	0	0	10	17.0364	-0.43345	-0.66872	20.9153	0.592418	0.062938	0.459392	-0.186983	-0.0495784	-0.13983	0.50614	0.08639	-0.00254	0.0443	0
48	2013	18.46	5.46	3	0	0	10	14.1315	0.08155	0.29139	21.0089	0.636463	-0.020332	0.30648	0.120686	-0.038512	-0.08667	-0.43345	-0.66872	0.01114	0.05602	0
48	2014	24.66	11.95	3	0	0	9.71	24.8927	-0.43814	-0.09118	21.4078	0.695063	0.220821	0.480081	-0.057507	-0.0462296	-0.7909	0.08155	0.29139	3e-05	0.04457	0
48	2019	33.89	21.32	3	0	0	9.57	65.0842	0.22982	-0.15945	22.5907	0.632612	0.642913	0.743403	0.00312528	-0.0714424	-1.25747	-1.2365	-1.15795	0.00516	0.05198	0
49	2010	20.01	14.72	2.03	0	0	3.26	30.2694	-0.94144	-0.95185	20.5611	0.672747	0.387778	0.236202	-0.753372	-0.0521552	-0.97926	-1.17699	-1.01483	0.02142	0.0886	1
49	2011	25.74	19.99	2.41	0	0	3.34	56.8109	-0.33076	-0.14146	21.0734	0.698867	0.445064	0.498447	-0.760317	-0.0507059	-1.02396	-0.94144	-0.95185	-0.00317	0.05296	1
49	2012	22.34	14.71	4	0	0	3.63	29.1492	0.39929	0.28402	21.3445	0.750595	0.382973	0.444974	-0.0249713	-0.050426	-0.77417	-0.33076	-0.14146	0.01163	0.07505	1
49	2013	27.28	19.9	4	0	0	3.38	54.9189	0.25885	0.26344	21.9385	0.806481	0.492641	0.350958	-0.105346	-0.052016	-1.28149	0.39929	0.28402	0.01807	0.06201	1
49	2014	25.66	18.72	3.1	0	0	3.84	48.6214	-0.64116	-0.56147	22.2656	0.803558	0.398358	0.756333	0.0362066	-0.0142204	-0.98304	0.25885	0.26344	-0.00411	0.04393	1
49	2015	25.36	18.03	3.41	0	0	3.92	44.6899	-0.60491	-0.24079	21.9478	0.647972	0.291166	0.291973	0.405412	-0.0260979	-1.1137	-0.64116	-0.56147	0.01572	0.08317	1
49	2016	24.51	17.71	3.11	0	0	3.69	43.3569	0.37814	0.32159	22.3614	0.708479	0.259228	0.596233	-0.0925002	-0.0348591	-1.15137	-0.60491	-0.24079	-0.00409	0.06031	1
49	2017	25.97	17.27	3.7	0	0	5	40.4109	-0.81423	-0.5652	22.7539	0.761753	0.219447	0.937662	-0.316869	-0.0349111	-1.10764	0.37814	0.32159	-8e-05	0.04513	1
49	2018	25.7	17.44	3.62	0	0	4.64	41.3379	-1.60226	-1.03368	22.9005	0.743297	0.257663	1.49872	-0.0987012	-0.0419649	-1.06825	-0.81423	-0.5652	-0.00438	0.06051	1
49	2019	24.97	17.63	2.92	0	0	4.42	42.8359	-1.67072	-1.02084	22.8946	0.673751	0.261354	1.03897	0.351608	-0.0422864	-1.03205	-1.60226	-1.16037	0.00888	0.06365	1
50	2010	15.08	9.9	1.37	0	0	3.81	13.7843	-0.31499	-0.0445	22.7991	0.687553	0.061274	0.927935	0.346612	-0.0479392	-0.40654	-0.09318	-0.14802	0.01943	0.08505	1
50	2011	11.17	8.08	1.72	0	0	1.37	9.03358	-0.6042	-0.31996	22.8092	0.6375	0.095177	2.2544	-0.703444	-0.0416417	-0.179	-0.31499	-0.0445	-0.01536	0.05849	1
50	2012	59.49	13.81	10.24	11	23	1.44	47.9671	-0.48021	-0.43071	22.7778	0.608351	0.046045	1.71792	-0.0124826	-0.0305311	-0.19751	-0.6042	-0.31996	0.00744	0.07552	1
50	2013	62.82	14.75	12.17	11	23	1.9	46.0022	-1.21023	-0.78681	22.7998	0.588088	0.090049	1.23039	0.137846	-0.0298677	-1.03518	-0.48021	-0.43071	0.01254	0.09068	1
50	2014	62.49	15.47	13	12	20	2.02	35.0803	-0.50839	-0.43657	23.4764	0.454445	0.106491	0.723687	0.194464	-0.0171594	-0.86476	-1.21023	-0.78681	0.01254	0.07306	1
50	2017	68.63	13.84	15	14	22	3.79	33.7789	0.23478	-0.07741	24.1128	0.511848	0.05718	1.07375	-0.126208	-0.0251689	-0.83001	0.12803	0.0058	0.00323	0.06392	1
50	2018	16.65	11.93	4	0	0	0.72	20.6798	-0.57429	-0.33357	24.8182	0.566855	0.038973	2.98809	-0.236322	-0.0251332	-0.65403	0.23478	-0.07741	-0.01175	0.05864	1
50	2019	19.51	11.7	4	0	0	3.81	18.2556	-0.43586	-0.19319	24.9046	0.591951	0.031468	1.96173	0.297903	-0.0200183	-0.75032	-0.57429	-0.33357	0.01341	0.08964	1
55	2010	16.86	10.66	1.2	0	0	5	16.6447	-0.15878	-0.15219	21.412	0.450407	0.053392	0.713792	-0.140517	-0.020719	1.12019	-0.51859	0.00727	0.00389	0.06597	0
55	2011	14.58	8.85	1.2	0	0	4.53	11.5536	-1.67072	-1.03368	21.4949	0.46746	0.052867	1.3177	-0.647794	-0.0190019	1.13342	-0.15878	-0.15219	-0.00905	0.05065	0
55	2012	16.63	10.12	1.51	0	0	5	14.8766	-0.55719	-0.40013	21.5682	0.502397	0.005578	1.25676	-0.12527	-0.0168498	1.15355	-1.6975	-1.16006	0.00366	0.05143	0
55	2013	18.38	12.62	2.36	0	0	3.4	21.7658	-0.03489	-0.12285	21.6786	0.5322	0.068566	1.09492	-0.0203026	-0.0156092	1.18831	-0.55719	-0.40013	0.00553	0.03631	0
55	2014	17.19	12.26	2.1	0	0	2.83	20.7255	-0.7395	-0.57727	22.0215	0.644927	0.073662	0.857232	0.0865455	-0.0275637	1.22533	-0.03489	-0.12285	0.01236	0.04808	0
55	2015	22.37	15.03	2.34	0	0	5	31.2586	-0.52421	-0.58286	22.2193	0.701165	0.051785	0.737463	0.460179	-0.029072	1.23272	-0.7395	-0.57727	0.01279	0.10843	0
55	2016	30.47	24.25	1.99	0	0	4.23	84.8463	-0.26402	-0.32602	22.6383	0.660779	0.360795	1.09888	-0.322628	-0.0425865	1.31706	-0.52421	-0.58286	0.00158	0.07185	0
55	2017	28.05	22.58	1.86	0	0	3.61	73.7975	-0.89721	-0.41763	22.7548	0.575245	0.415447	1.85125	-0.183555	-0.0560619	1.31638	-0.26402	-0.32602	-0.00652	0.04049	0
55	2018	29.4	22.65	1.75	0	0	5	73.6426	0.2138	-0.01756	23.0897	0.512594	0.532637	3.92034	0.0930019	-0.077661	1.29624	-0.89721	-0.41763	-0.00555	0.06649	0
55	2019	22.34	17.16	1.72	0	0	3.46	41.9161	-1.10539	-1.03368	23.1542	0.53991	0.066516	3.46326	0.174001	-0.0882	1.28506	0.2138	-0.01756	0.00772	0.08491	0
56	2018	22.07	11.75	2.05	0	0	8.27	22.6482	-1.67072	-1.03368	23.3076	0.561924	0.020371	3.00571	0.0616534	-0.035057	-0.84365	1.34615	0.50839	-0.02193	0.07542	0
56	2019	21.35	10.34	1.01	0	0	10	23.3542	-0.44243	-0.22583	23.2455	0.554071	0.013427	3.22735	0.180909	-0.0109276	-0.82246	-2.26602	-1.28723	0.00088	0.08792	0
58	2013	19.63	10.63	4	0	0	5	15.3859	-0.77655	-0.48217	21.4817	0.327471	0.051848	0.816009	0.136213	-0.0914958	-0.91398	-0.68065	-0.65917	0.00579	0.07072	1
58	2016	22.66	15.79	2.56	0	0	4.31	34.3517	-0.84087	-0.96418	21.6587	0.309922	0.08272	0.429157	-0.378331	-0.0278808	-0.93804	-0.09721	-0.52589	0.00037	0.06378	1
58	2017	23.52	17.05	1.47	0	0	5	41.4451	-1.67072	-0.84448	22.6681	0.630906	0.112944	0.955266	-0.329832	-0.0271967	-0.56164	-0.84087	-0.96418	-0.00678	0.04401	1
58	2018	20.22	13.87	1.35	0	0	5	27.4859	-1.67072	-1.03368	22.6873	0.656307	0.009361	1.21105	0.0709795	-0.0267124	-0.56168	-2.07669	-0.84448	-0.00023	0.09585	1
59	2010	57.85	11.75	11.99	9	19.5	5.61	21.044	-1.67072	-0.86998	24.0018	0.750634	0.062645	1.90719	-0.071621	-0.0503097	-0.96999	1.441	0.47871	0.00244	0.07071	1
59	2011	54.86	14.07	9.84	11	14	5.95	9.05382	0.04133	0.12093	24.0744	0.735552	0.118896	3.12767	0.0276135	-0.0500912	-1.09423	-1.87822	-0.86998	-0.0106	0.07282	1
59	2012	51.17	8.55	9.62	11	17	5	15.3946	-0.8642	-0.32406	24.2123	0.774421	0.002669	4.0063	-0.184188	-0.0588381	-1.1058	0.04133	0.12093	-0.00044	0.05508	1
59	2013	2.93	6.49	0.98	0	0	-4.54	12.395	-0.84808	-0.4454	24.0712	0.745773	-0.02216	4.74817	0.0529159	-0.0569188	-0.65198	-0.8642	-0.32406	-0.00468	0.05093	1
59	2016	23.95	20.84	0.45	0	0	2.66	65.3726	0.45497	0.48548	24.1691	0.646672	0.18207	1.64819	-0.0947727	-0.0359018	0.26411	0.0125	0.01427	0.00983	0.06107	1
59	2017	18.62	13.93	0.56	0	0	4.13	28.4149	-0.11223	0.0117	24.1562	0.591054	0.163476	2.03167	0.0444148	-0.0331511	-0.05254	0.45497	0.48548	-0.00288	0.04575	1
59	2018	22.97	18.34	0.84	0	0	3.79	49.1802	0.03323	0.03964	24.2033	0.576934	0.08514	3.41667	-0.231737	-0.0332942	-0.88207	-0.11223	0.0117	-0.0081	0.0477	1
59	2019	22.33	18.34	0.56	0	0	3.43	49.7417	-0.3107	-0.12976	24.1029	0.51817	0.075054	3.0141	-0.0279852	-0.0234297	-0.86956	0.03323	0.03964	0.00168	0.03109	1
60	2010	51.54	14.54	11	14	17	-5	62.2275	0.33126	0.35387	23.4023	0.6138	0.183514	0.408094	-0.264591	-0.0822859	-1.17963	-1.12609	-1.04333	0.00794	0.08542	1
60	2011	64.28	17.03	14	11	17	5.25	19.4399	-0.33256	-0.14917	23.3653	0.525585	0.177977	0.827094	-0.247688	-0.0589396	-1.0753	0.33126	0.35387	-0.01346	0.04479	1
60	2012	66.16	13.68	15	13	17	7.48	10.1327	-0.83133	-0.46428	23.3675	0.495988	0.077643	0.753801	-0.0773389	-0.0343664	-1.10522	-0.33256	-0.14917	0.00302	0.04511	1
60	2013	65.98	12.4	15	13	20	5.58	21.6449	-1.00865	-0.74508	23.3939	0.561427	0.062703	1.11535	0.0293336	-0.032902	-1.08369	-0.83133	-0.46428	-0.00579	0.04765	1
60	2014	16.81	11.2	3.81	0	0	1.8	17.3362	0.59664	0.50461	23.3776	0.540798	0.087122	0.726136	0.11012	-0.0317243	-1.09131	-1.00865	-0.74508	0.00951	0.05566	1
60	2015	69.1	9.78	13.97	15	23	7.35	28.774	-0.83216	-0.53974	23.4885	0.503239	0.036166	0.511637	0.549059	-0.0604566	-0.78348	0.59664	0.50461	0.01461	0.12021	1
60	2016	69.99	11.07	13.6	15	23	7.32	27.0735	-0.73423	-0.68366	23.5547	0.515829	0.042458	0.687821	-0.310725	-0.0566182	-0.75389	-0.83216	-0.53974	-0.00192	0.07291	1
60	2017	28.26	20.34	2.92	0	0	5	57.5033	0.36738	-0.07824	23.6608	0.448532	0.117451	0.709828	-0.171728	-0.0562062	0.44484	-0.73423	-0.68366	0.0008	0.03649	1
60	2018	25.07	16.97	3.1	0	0	5	39.378	-1.18979	-0.68345	23.694	0.450591	0.086124	1.37991	-0.109858	-0.0459923	-0.07242	0.36738	-0.07824	-0.01055	0.04869	1
60	2019	21.58	15.53	2.96	0	0	3.09	33.2703	-0.58754	-0.24929	23.7349	0.440773	0.078927	1.32385	-0.0119718	-0.0459472	-0.86544	-1.18979	-0.68345	0.0027	0.04069	1
61	2010	59.2	14.7	8.77	13	9	13.73	6.11756	-0.27698	-0.26315	22.9329	0.585435	0.077123	0.673352	-0.167486	-0.0186925	-1.28149	0.31491	0.52206	0.00636	0.05626	1
61	2011	53.09	6.93	8.5	10	13	14.66	8.09618	-0.21585	-0.14823	22.9713	0.564772	0.066196	1.10504	-0.230096	-0.0188888	-1.27665	-0.27698	-0.26315	-0.00784	0.04431	1
61	2012	57	12.33	8.67	13	13	10	3.07956	-0.52735	-0.46698	23.0857	0.593047	0.02487	1.34645	-0.0225287	-0.0190303	-1.2217	-0.21585	-0.14823	-0.00024	0.05239	1
61	2013	64.03	14.4	9.42	18	13	9.21	10.7905	-0.34793	-0.80594	23.2266	0.499835	0.041377	0.855474	0.130883	-0.0128217	-1.20693	-0.52735	-0.46698	0.00907	0.05398	1
61	2014	24.59	12.34	2.25	0	0	10	27.2809	-0.27541	-0.52431	23.3483	0.554065	0.02207	0.621008	-0.104133	-0.0215825	-1.2413	-0.34793	-0.80594	0.00972	0.04721	1
61	2015	58.66	12.4	9.26	18	9	10	11.2617	-0.29782	0.28942	23.504	0.622803	0.007233	0.53737	0.266111	-0.0225772	-1.23996	-0.27541	-0.52431	0.0098	0.08762	1
61	2016	65.4	14.15	8.25	20	13	10	16.3706	0.75381	0.54466	23.571	0.637762	0.015126	0.821725	-0.345537	-0.0224644	-1.28149	-0.29782	0.28942	-0.00603	0.04402	1
61	2017	24.8	12.49	2.31	0	0	10	27.6656	-0.54966	0.07033	23.6594	0.659883	0.009666	1.44963	-0.0974463	-0.0256339	-1.27789	1.15107	0.83383	-0.01156	0.03187	1
61	2018	24.89	12.55	2.34	0	0	10	27.8151	0.15382	-0.15392	23.6677	0.653134	0.01542	2.30851	0.01014	-0.0285307	-1.28149	-0.54966	0.07033	-0.0075	0.05374	1
61	2019	24.31	11.84	2.47	0	0	10	25.6183	-1.67072	-0.93842	23.6988	0.649514	0.060454	2.06626	0.0499686	-0.0128465	-1.05331	0.15382	-0.15392	0.00368	0.04287	1
62	2010	20.27	15.42	0.74	0	0	4.11	34.6083	0.47533	0.45114	22.0651	0.531336	0.101512	0.675728	-0.282018	-0.0663053	-0.52162	0.16949	0.26613	-0.00215	0.05036	0
62	2011	21.11	10.06	1.05	0	0	10	22.6359	-0.30754	-0.3656	22.2631	0.620521	0.027815	1.20564	-0.313481	-0.0582203	-0.50592	0.47533	0.45114	-0.00628	0.04622	0
62	2012	30.29	19.17	1.12	0	0	10	57.0493	-1.32899	-1.01711	22.3323	0.679874	0.167901	1.24274	0.0886378	-0.050688	-1.26348	-0.30754	-0.3656	0.00208	0.0517	0
62	2015	28.94	17.49	2.69	0	0	8.76	44.4738	-1.59119	-0.6253	22.545	0.404929	0.12337	0.234179	0.1685	-0.0604355	-0.42063	-0.36077	-0.27184	0.03411	0.16848	0
62	2016	28.62	17.71	3	0	0	7.91	44.2783	-1.67072	-0.86947	22.6581	0.410328	0.113336	0.337812	-0.2519	-0.0606763	-0.42436	-1.59119	-0.6253	-0.00247	0.07227	0
62	2017	30.6	18.92	3	0	0	8.68	51.0074	-0.33881	-0.4504	22.871	0.477586	0.106748	0.505526	-0.0575042	-0.0620801	-0.42806	-2.05396	-0.86947	-0.00184	0.06432	0
62	2018	31.66	19.32	3	0	0	9.34	53.8054	-0.41644	-0.05092	23.0556	0.500546	0.158211	0.857267	-0.081448	-0.0635021	0.01017	-0.33881	-0.4504	-0.00483	0.05588	0
62	2019	29.74	18.42	3	0	0	8.32	48.1251	-0.34095	0.04365	23.1525	0.496825	0.132132	0.762096	0.0391453	-0.0335087	-0.45973	-0.41644	-0.05092	0.00555	0.04725	0
63	2010	75.49	16.3	15	15	7	22.19	23.4676	0.18349	0.2929	25.1559	0.703371	0.162033	1.31614	0.00840247	-0.0189351	-1.28149	0.22551	0.0272	0.0001	0.05922	0
63	2011	69.84	17.24	14.5	14	6	18.1	18.3105	0.75381	0.54466	25.3807	0.750505	0.087534	2.2184	-0.0191723	-0.0119775	-1.28149	0.18349	0.2929	-0.00448	0.0478	0
63	2012	23.34	6.34	13	12	7	-15	103.649	-0.49781	-0.19064	25.4003	0.789302	-0.106469	3.92107	-0.00256644	-0.0189083	-1.28149	1.38932	0.72375	-0.00907	0.05107	0
63	2013	60.95	14.44	15	12	8	11.51	6.20264	-0.53537	-0.67253	25.3292	0.763931	0.062037	2.72696	0.120857	-0.0195401	-1.28149	-0.49781	-0.19064	0.00703	0.0513	0
63	2014	33.47	17.23	4	0	0	12.24	47.7285	-0.07593	0.01563	25.3887	0.752458	0.109288	2.09447	0.0683001	-0.0195871	-1.28149	-0.53537	-0.67253	0.00686	0.03776	0
63	2015	30.48	19.24	4	0	0	7.24	50.5578	-0.32632	-0.0181	25.5182	0.641433	0.107416	1.91124	0.296391	-0.0160977	-1.19963	-0.07593	0.01563	0.00743	0.08124	0
63	2016	-5.22	5.78	4	0	0	-15	53.7917	0.36903	0.21408	25.6766	0.711347	-0.033428	2.61282	-0.440179	-0.0170088	-0.70758	-0.32632	-0.0181	-0.00215	0.04142	0
63	2017	31.97	16.8	4	0	0	11.17	43.7185	0.75381	0.54466	25.6928	0.684777	0.124879	1.15281	0.171776	-0.0317718	-1.28149	0.36903	0.21408	0.01737	0.04715	0
63	2018	9.26	1.85	4	0	0	3.41	2.78022	-1.40787	-0.95837	25.5858	0.745184	-0.177413	1.92103	0.356265	-0.0387868	-0.892	1.06773	0.5873	-0.00861	0.09865	0
63	2019	33.77	17.87	4	0	0	11.9	49.7729	-0.64747	-0.43202	25.6735	0.731206	0.162918	1.16081	-0.0944172	-0.0420008	-0.86832	-1.40787	-0.95837	0.01325	0.0625	0
65	2010	17.98	11.6	3.97	0	0	2.41	18.2946	-0.77738	-0.2566	21.3927	0.706491	0.089599	0.627237	-0.0361575	-0.0358806	-1.08603	0.76976	0.2886	-0.00485	0.07348	1
65	2011	19.31	14.47	2.85	0	0	1.99	29.3777	-0.38714	-0.04716	21.5692	0.723701	0.140164	1.15035	-0.0910487	-0.0360057	-1.10275	-0.77738	-0.2566	-0.00646	0.06235	1
65	2012	56.49	17.46	11.65	9	20	-1.62	57.1949	-0.70033	-0.27775	21.8832	0.756321	0.201491	2.04326	-0.0721487	-0.0556985	-1.09717	-0.38714	-0.04716	-0.00392	0.04722	1
65	2013	64.82	18.77	12.36	12	17	4.69	23.9504	-0.43229	-0.3524	22.1052	0.757927	0.225084	1.40637	0.150601	-0.0551144	-1.12446	-0.70033	-0.27775	0.01503	0.08702	1
65	2016	55.85	16.79	9.9	12	14	3.16	21.211	-0.679	-0.23875	23.2204	0.698646	0.156581	0.873819	-0.399108	-0.0437874	-1.16817	0.68074	0.38468	0.0087	0.05757	1
65	2017	22.11	16.15	2.35	0	0	3.61	36.3213	-0.72913	-0.48814	23.1625	0.640241	0.139535	1.22791	0.0412796	-0.0309904	-1.04674	-0.679	-0.23875	-0.00612	0.05762	1
65	2018	23.33	17.16	1.53	0	0	4.64	41.8957	-1.67072	-0.50421	23.1611	0.597413	0.141482	1.93712	-0.101525	-0.0350531	-1.00767	-0.72913	-0.48814	-0.00726	0.05482	1
65	2019	22.26	17.02	2.48	0	0	2.76	40.8694	-0.4653	-0.36027	23.4142	0.630137	0.146989	2.21539	0.0662838	-0.0350504	-0.61037	-1.69551	-0.50421	0.00466	0.06826	1
66	2010	60.93	11.03	12.5	15	8	14.4	6.35558	-0.36152	-0.21794	24.2175	0.674447	0.087357	2.57775	-0.0521516	-0.0283635	-0.49453	-0.60042	0.00989	0.00593	0.06888	1
66	2011	50.81	9.81	13	7	6	15	11.781	-0.06236	0.2071	24.2137	0.68834	0.044968	4.98616	-0.158217	-0.0541813	-0.49652	-0.36152	-0.21794	-0.01179	0.04479	1
66	2012	54.68	5.68	15	12	7	15	15.4564	-1.67072	-1.02375	24.3915	0.738523	0.009327	8.86346	-0.14606	-0.0565158	-0.48747	-0.06236	0.2071	-0.00688	0.03885	1
66	2013	28.83	7.52	14.31	15	7	-15	118.819	-0.48914	-0.45778	24.3926	0.77851	-0.080583	7.81943	0.180584	-0.0567602	-1.06915	-1.96635	-1.02375	0.00418	0.06221	1
66	2016	47.31	7.98	7.33	12	5	15	12.7524	0.73976	0.32255	24.4334	0.767378	0.023575	2.4816	-0.290965	-0.0368148	-1.07065	0.5402	0.27444	-0.01047	0.08114	1
66	2017	22.47	15.49	0.82	0	0	6.16	35.5156	-0.46775	-0.3026	23.4447	0.502777	0.05932	0.708294	-0.0468523	-0.0394845	-0.8218	0.73976	0.32255	-0.0088	0.05679	1
66	2018	30.66	17.66	0.7	0	0	12.3	55.1297	-0.80965	-0.48215	23.496	0.584406	0.14869	1.1498	0.109931	-0.0447394	-0.86194	-0.46775	-0.3026	-0.00601	0.0671	1
66	2019	26.81	17.71	0.7	0	0	8.4	48.1878	-0.44745	-0.5914	23.7992	0.600809	0.145105	0.475626	0.501758	-0.0388003	-0.93651	-0.80965	-0.48215	0.0263	0.08285	1
68	2013	5.22	1.22	4	0	0	0	2.40774	-0.20477	-0.36773	20.1983	0.669023	-0.173509	0.119741	-0.134013	-0.147213	-0.74404	-0.83925	-0.78206	0.00499	0.05677	1
68	2016	16.53	7.53	4	0	0	5	8.61054	0.00653	-0.31805	20.9961	0.390353	0.011923	0.156853	-0.162284	-0.059219	-1.21998	-0.08956	-0.13795	-0.00662	0.05829	0
68	2017	15.65	8.15	4	0	0	3.5	9.1376	-1.67072	-1.03368	21.7542	0.610299	0.03448	0.551508	-0.0587131	-0.0538137	-0.9348	0.00653	-0.31805	-0.0089	0.04128	0
69	2010	59.33	18.13	7.59	15	10	8.61	16.2855	-0.55429	-0.61768	24.6056	0.696934	0.254475	1.28558	0.0544972	-0.0450443	-0.15605	-0.12923	0.03478	-0.00503	0.05601	1
69	2011	65.17	17.89	9.58	15	8	14.7	13.4985	-0.31227	-0.46633	24.8626	0.711698	0.200355	1.57151	-0.130939	-0.0343231	-0.13733	-0.55429	-0.61768	0.00241	0.05075	1
69	2012	70.7	20.18	10	19	13	8.52	22.025	-0.21387	0.06421	25.0137	0.699528	0.202691	1.33853	-0.0535234	-0.0359845	-0.36691	-0.31227	-0.46633	0.00756	0.0513	1
69	2013	71.12	23.12	10	17	11	10	26.5847	-0.41999	-0.38507	25.1992	0.685297	0.199886	2.28026	0.0541957	-0.0353443	0.26415	-0.21387	0.06421	-0.00526	0.04812	1
69	2014	67.94	22.44	8.5	18	9	10	31.527	-0.56216	-0.49776	25.2758	0.660105	0.186662	1.58156	0.0954744	-0.0162299	0.49624	-0.41999	-0.38507	0.00967	0.04598	1
69	2015	31.87	18.87	3	0	0	10	52.3875	-0.06012	-0.2144	25.4705	0.634098	0.140905	1.78113	0.444079	-0.0258708	0.543	-0.56216	-0.49776	0.00515	0.08353	1
69	2016	84.21	23.11	10	20	15	16.1	20.0035	0.46425	0.18246	25.7092	0.671215	0.16194	2.56613	-0.701959	-0.0297478	0.47682	-0.06012	-0.2144	-0.00359	0.04245	1
69	2017	34.89	21.89	3	0	0	10	68.9419	-0.23229	-0.29142	26.1053	0.698911	0.164069	3.1215	0.0186972	-0.0301971	0.45328	0.46425	0.18246	0.00473	0.03483	1
69	2018	34.62	21.62	3	0	0	10	67.3431	-0.12553	-0.4	26.4074	0.737692	0.158355	5.64664	-0.00183897	-0.013299	-0.09863	-0.23229	-0.29142	-0.0032	0.05573	1
69	2019	32.65	19.65	3	0	0	10	56.3836	-0.79251	-0.69523	26.6624	0.749767	0.1666	5.94107	-0.0100794	-0.00965212	-0.09907	-0.12553	-0.4	0.00542	0.03733	1
70	2010	18.94	11.21	4	0	0	3.73	16.7665	0.60779	0.37926	21.191	0.454388	0.077972	0.573711	-0.0249285	-0.00798805	-1.19631	0.71673	0.2594	0.00438	0.06094	1
70	2011	15.87	8.25	4	0	0	3.62	9.3591	0.08528	-0.16093	21.3223	0.495641	0.046862	1.03575	-0.168309	-0.0063384	-1.1803	0.60779	0.37926	-0.00795	0.04816	1
70	2012	22.86	12.78	4	0	0	6.08	22.3558	-1.49921	-0.10126	21.4122	0.509238	0.057634	1.20343	-0.116264	-0.00935168	-0.84641	0.08528	-0.16093	-0.00034	0.04108	1
70	2015	20.91	11.33	3.64	0	0	5.94	17.8913	-0.62904	-0.69234	22.1206	0.552956	0.074032	0.402028	0.573606	-0.0144684	-1.04001	-0.41227	-0.08679	0.04362	0.1868	1
70	2016	25.09	14.53	3.47	0	0	7.09	29.5057	-0.74022	-0.57008	22.3457	0.594943	0.118692	0.638909	-0.433777	-0.0184826	-1.09325	-0.62904	-0.69234	-0.00195	0.07366	1
70	2017	24.21	14.02	3.27	0	0	6.92	27.583	0.28422	0.13745	22.5294	0.610373	0.134537	1.03944	-0.132464	-0.0230604	-0.54642	-0.74022	-0.57008	-0.00487	0.04519	1
70	2018	24.35	14.35	2.92	0	0	7.08	29.1982	-0.84059	-0.62195	22.7452	0.634459	0.122035	1.69669	-0.0410312	-0.0340601	-0.92939	0.28422	0.13745	-0.00374	0.05483	1
70	2019	24.29	13.66	2.96	0	0	7.67	27.2371	-0.18702	0.04174	22.7545	0.551146	0.111999	0.863923	1.14558	-0.0580335	-0.88317	-0.84059	-0.62195	0.01616	0.09882	1
78	2010	19.98	9.76	0.22	0	0	10	23.0932	0.66676	0.54466	22.1458	0.782385	0.069303	0.53283	-1.24311	-0.0377845	-0.92181	-0.61571	-0.3025	-0.00468	0.06769	0
78	2011	17.97	7.8	0.17	0	0	10	19.2569	0.10216	-0.1509	22.2992	0.799178	0.066065	1.15067	-0.558619	-0.0369304	-0.93257	0.66676	0.65841	-0.01075	0.05023	0
78	2012	10.82	8.12	0.37	0	0	2.33	9.61714	-1.67072	-0.85158	22.492	0.819736	0.099685	1.544	-0.0952539	-0.0330856	-0.93551	0.10216	-0.1509	-0.0013	0.03705	0
78	2013	19.2	8.92	0.28	0	0	10	21.1834	-0.35185	-0.04996	22.8051	0.764565	0.155732	1.45159	0.278357	-0.0345227	-0.67358	-1.89638	-0.85158	0.0073	0.07102	0
78	2014	17.87	7.63	0.24	0	0	10	18.8814	-0.5055	-0.96204	22.9883	0.814926	0.045567	1.34731	0.0984757	-0.0133967	-0.90238	-0.35185	-0.04996	0.00565	0.04002	0
78	2015	19.74	13.08	0.17	0	0	6.49	27.0604	-0.70198	-0.64583	23.2698	0.832078	0.264155	0.707826	0.610018	-0.0194078	-0.98564	-0.5055	-0.96204	0.02748	0.14357	0
78	2016	18.88	10.12	0.3	0	0	8.46	20.557	-0.39884	-0.29903	23.5364	0.647212	0.124385	0.998666	-0.615147	-0.0313307	0.12723	-0.70198	-0.64583	-0.00688	0.05392	0
78	2017	21.38	10.6	0.78	0	0	10	24.3095	0.75381	0.44739	24.1529	0.790373	0.13343	1.97658	-0.355477	-0.0326826	0.0831	-0.39884	-0.29903	-0.00082	0.03092	0
78	2018	23.07	11.93	1.14	0	0	10	27.4359	0.18883	-0.24389	24.4399	0.825944	0.107147	5.21456	-0.00442569	-0.0293556	0.11544	0.92479	0.44739	-0.01201	0.04576	0
78	2019	20.47	9.31	1.16	0	0	10	20.8435	-1.10269	-0.70476	24.4409	0.809302	0.068612	3.9952	0.0626716	-0.0272365	-0.97595	0.18883	-0.24389	0.00573	0.05193	0
88	2010	41.96	15.78	10.5	6	6	3.68	18.5345	-0.00336	-0.35743	22.3277	0.0786573	0.103092	0.65191	-0.208181	-0.0288025	-0.47363	-1.02165	-0.80191	-0.00476	0.03385	1
88	2011	49.03	21.54	12.5	5	6	3.99	43.2707	-0.66877	-0.66641	22.4123	0.0770735	0.097937	0.720468	-0.188618	-0.0176886	-1.20044	-0.00336	-0.35743	0.00046	0.03717	1
88	2012	60.49	19.81	12.5	10	17	1.18	41.4541	-1.40767	-0.88673	22.3896	0.0749291	0.089778	0.672857	-0.155626	-0.0117124	-1.23458	-0.66877	-0.66641	0.00337	0.0327	1
88	2013	57.46	16.88	12.5	8	17	3.08	28.6681	-0.57887	-0.31292	22.4437	0.0859551	0.084924	0.475484	0.151907	-0.00431525	-1.18088	-1.40767	-0.88673	0.01084	0.0771	1
88	2014	21.72	15.82	4	0	0	1.9	35.1061	-0.60796	-0.21463	22.644	0.188218	0.088929	0.355723	0.113967	-0.00772826	-1.18925	-0.57887	-0.31292	0.01115	0.0609	1
88	2015	21.59	14.93	4	0	0	2.66	30.551	-1.59331	-0.99347	22.7874	0.229364	0.090015	0.470609	0.104254	-0.013151	-1.27644	-0.60796	-0.21463	-9e-05	0.0702	1
88	2016	52.32	14.61	10	12	14	1.71	21.7799	-0.53618	-0.17825	22.8343	0.215342	0.061318	0.596273	-0.321911	-0.0137122	-1.27333	-1.59331	-0.99347	-0.00245	0.05046	1
88	2017	19.65	14.16	4	0	0	1.49	28.3002	0.34797	0.11084	22.9529	0.238875	0.063869	0.624032	0.126738	-0.0131773	-1.27571	-0.53618	-0.17825	0.00316	0.05954	1
88	2018	20.99	14.98	4	0	0	2.01	31.2649	-1.05226	-1.02624	23.0564	0.248857	0.065557	1.06165	-0.140158	-0.00704516	-1.27703	0.34797	0.11084	-0.0067	0.05567	1
88	2019	20.04	14.01	4	0	0	2.03	27.2161	0.01365	-0.16345	23.1227	0.257485	0.049538	1.00756	0.0359078	-0.00874961	-1.27829	-1.05226	-1.02624	0.00368	0.05226	1
89	2010	66.79	17.25	15	12	17	5.54	18.8147	-0.48828	-0.41683	22.6006	0.104214	0.130949	0.699266	-0.169918	-0.0179017	-0.53186	-0.10869	-0.36451	-0.0053	0.03405	1
89	2011	47.84	18.51	8.83	9	6	5.5	22.0212	-0.10256	-0.08338	22.9386	0.251293	0.104954	1.30644	-0.16524	-0.019098	-1.07171	-0.48828	-0.41683	-0.00518	0.02858	1
89	2012	24.85	16.63	4	0	0	4.22	37.3722	-0.97852	-0.32084	23.0653	0.293495	0.082547	1.59855	-0.110524	-0.0191469	-1.1358	-0.10256	-0.08338	-0.00098	0.02495	1
89	2013	23.42	15.12	3.6	0	0	4.7	30.793	-0.63902	-0.30977	23.1965	0.341296	0.067145	1.6192	0.011939	-0.0207041	-1.15796	-0.97852	-0.32084	0.00308	0.03641	1
89	2014	20.24	12.41	3.99	0	0	3.84	20.5485	-0.53058	-0.27474	23.2647	0.376038	0.035304	1.29403	0.0510171	-0.0259544	-1.14487	-0.63902	-0.30977	0.00637	0.03769	1
89	2015	24.23	15.92	3.31	0	0	5	34.3968	-0.86637	-0.59221	23.2044	0.142207	0.058636	0.714403	0.344745	-0.0175387	-1.15008	-0.53058	-0.27474	0.01193	0.10477	1
89	2016	24.52	17.54	2.72	0	0	4.26	42.5903	0.27357	0.0706	23.2474	0.141008	0.054823	0.760682	-0.343247	-0.0183265	-1.18189	-0.86637	-0.59221	0.00033	0.03446	1
89	2017	25.37	17.98	2.88	0	0	4.51	44.6375	-0.35707	-0.36657	23.2972	0.144604	0.061533	0.735181	0.00111518	-0.018407	-1.20108	0.27357	0.0706	0.00212	0.02294	1
89	2018	24.41	17.27	2.52	0	0	4.62	41.3556	-0.24493	-0.46448	23.3225	0.13351	0.059605	0.84213	0.00158539	-0.01882	-1.20876	-0.35707	-0.36657	-0.00129	0.03549	1
89	2019	23.16	16.17	2.46	0	0	4.53	36.1529	-0.82688	-0.65844	23.3639	0.138555	0.051027	0.69983	0.0934989	-0.00552588	-1.17021	-0.24493	-0.46448	0.00527	0.03868	1
90	2010	19.46	10.46	4	0	0	5	14.9347	-0.3062	-0.05362	23.0417	0.539683	0.030292	1.87449	-0.229667	-0.0229769	-0.00183	-0.03938	-0.08705	0.00307	0.08045	1
90	2011	22.8	13.8	4	0	0	5	25.4944	-1.43763	-0.90717	22.7382	0.590704	0.052466	2.3978	-0.0855313	-0.0230615	1.64067	-0.3062	-0.05362	-0.00955	0.04594	1
90	2012	21.71	14.6	4	0	0	3.11	28.9135	-0.85047	-0.46783	22.8725	0.624482	0.079523	2.25006	-0.0119427	-0.0253385	-0.00023	-1.43763	-0.90717	0.00582	0.06364	1
90	2013	27.86	20.41	4	0	0	3.45	57.8469	-0.73321	-0.63828	23.0048	0.655718	0.114807	2.63709	-0.0010871	-0.0168921	0.01986	-0.85047	-0.46783	0.00029	0.03762	1
90	2014	28.52	20.02	4	0	0	4.5	54.8745	-0.61683	-0.78019	23.1236	0.664769	0.119275	1.44622	-0.117069	-0.0158397	-0.12345	-0.73321	-0.63828	0.01767	0.05329	1
90	2015	77.51	19.95	15	15	23	4.56	39.2472	-1.21494	-0.73723	23.5299	0.625577	0.079311	1.13681	0.334997	-0.0134234	0.02188	-0.61683	-0.78019	0.00996	0.10767	1
90	2016	77.21	19.94	14.27	15	23	5	37.5919	-0.51215	-0.03583	23.6829	0.671569	0.07119	1.66721	-0.204857	-0.0156849	0.08549	-1.21494	-0.73723	-0.00264	0.0569	1
90	2017	27.49	18.83	3.66	0	0	5	48.3649	0.24696	0.23082	23.9734	0.74455	0.092574	2.14479	-0.0172115	-0.0157634	0.08117	-0.51215	-0.03583	0.0018	0.03745	1
90	2018	29.9	20.9	4	0	0	5	59.8016	-0.24981	-0.10708	24.1809	0.724716	0.101181	4.8007	-0.204124	-0.0161972	0.02305	0.24696	0.23082	-0.00997	0.04849	1
90	2019	30	21	4	0	0	5	60.4	-1.14116	-0.92362	24.4199	0.760364	0.134103	4.0707	0.00632681	-0.0122172	0.05313	-0.24981	-0.10708	0.00965	0.04471	1
96	2010	19.16	12.61	4	0	0	2.55	21.6187	-0.21756	-0.03039	21.3513	0.0793029	0.05168	0.537716	-0.270092	-0.0510583	-1.28149	-0.38542	-0.48172	-0.00178	0.05407	1
96	2011	19.84	14.28	4	0	0	1.56	28.7254	-0.20518	-0.14186	21.4113	0.0887114	0.053224	0.901563	-0.167167	-0.0511663	-1.27945	-0.21756	-0.03039	-0.00813	0.04013	1
96	2012	19.26	11.12	4	0	0	4.14	16.5209	-0.81946	-0.65884	21.4114	0.0931204	0.011618	0.981542	-0.0413025	-0.0212865	-1.26718	-0.20518	-0.14186	-0.00085	0.03282	1
96	2013	18.48	12.57	4	0	0	1.91	21.8702	-0.91603	-0.50058	21.4403	0.0857419	0.03716	0.731977	0.294322	-0.0148626	-1.26493	-0.81946	-0.65884	0.00942	0.08235	1
96	2014	18.64	10.89	4	0	0	3.75	15.8329	-0.86791	-0.86816	21.4328	0.0703586	0.023177	0.486173	0.137093	-0.0194698	-1.28149	-0.91603	-0.50058	0.00917	0.05601	1
96	2015	24.46	15.46	4	0	0	5	32.0707	-0.52755	-0.71849	21.5194	0.0892185	0.076415	0.24498	0.321069	-0.0294772	-1.22383	-0.86791	-0.86816	0.02301	0.1291	1
96	2016	25.74	20.25	4	0	0	1.49	59.1546	0.07228	0.3554	21.6111	0.051592	0.137303	0.310948	-0.56478	-0.0462493	-1.21186	-0.52755	-0.71849	-0.0014	0.05404	1
96	2017	21.35	14.53	4	0	0	2.82	28.7818	0.24491	0.0985	21.6606	0.0592995	0.065862	0.365774	-0.188754	-0.0442098	-1.28149	0.07228	0.3554	-0.00148	0.03484	1
96	2018	20.37	12.97	4	0	0	3.4	22.5587	-0.19884	-0.30489	21.6967	0.0557857	0.045586	0.541962	-0.0339252	-0.0500215	-1.28149	0.24491	0.0985	-0.00631	0.03581	1
96	2019	20.67	13.8	4	0	0	2.87	25.8454	0.05425	-0.15664	21.804	0.0714295	0.049273	0.489551	0.0122699	-0.0477882	-1.28149	-0.19884	-0.30489	0.00509	0.04544	1
99	2010	21.82	13.57	4	0	0	4.25	24.597	-0.91426	-0.55216	21.6461	0.356164	0.079576	0.435129	0.331841	-0.0134492	-1.28149	-0.44837	-0.46913	0.00955	0.06682	1
99	2011	22.78	14.32	4	0	0	4.46	27.4337	-1.67072	-0.62803	21.7206	0.3603	0.084468	0.728041	-0.773652	-0.0121019	-1.28149	-0.91426	-0.55216	-0.00648	0.06472	1
99	2012	23.82	15.32	4	0	0	4.5	31.4948	-1.67072	-1.03368	21.9849	0.435512	0.077841	0.895189	-0.131755	-0.0104674	-1.28149	-1.8521	-0.62803	0.00212	0.04216	1
99	2013	24.87	15.97	4	0	0	4.9	34.2695	-0.41815	-0.34979	22.0687	0.360138	0.087435	0.798264	0.0045135	-0.0107784	-1.28149	-2.58645	-1.40819	0.00442	0.07433	1
99	2014	24.59	16.01	4	0	0	4.58	34.4726	-1.09999	-0.58713	22.2172	0.388661	0.080805	0.534524	0.314384	-0.00452347	-1.28149	-0.41815	-0.34979	0.01043	0.04715	1
99	2015	24.35	15.67	4	0	0	4.68	32.9734	-1.67072	-1.03368	22.325	0.432835	0.062656	0.553909	0.495079	-0.00609104	-1.28149	-1.09999	-0.58713	0.00735	0.10949	1
99	2018	22.3	13.3	4	0	0	5	23.6864	-0.80383	-0.32006	22.4573	0.434482	0.050797	1.65687	-0.0138662	-0.0119791	-1.28149	0.56702	0.26116	-0.00797	0.04768	1
99	2019	24.5	15.5	4	0	0	5	32.24	-0.6094	-0.14332	22.4917	0.421481	0.064038	1.30874	0.0999361	-0.0121905	-1.28149	-0.80383	-0.32006	0.00628	0.04573	1
100	2010	58.63	11.39	7.24	17	13	10	10.5309	-0.85702	-0.97581	24.7025	0.661685	0.035625	3.67883	-0.164351	-0.0471336	-0.39627	-1.25742	-1.00794	-0.00693	0.04376	0
100	2011	56.73	15.63	9.5	16	9	6.6	14.2897	-0.39767	-0.16635	25.0275	0.739467	0.089419	4.74565	0.238401	-0.0383461	0.08587	-0.85702	-0.97581	0.00304	0.05828	0
100	2012	67.41	18.47	10	18	13	7.94	17.6726	-0.35446	-0.41624	25.1021	0.74628	0.064415	4.29592	-0.275874	-0.0276718	0.00601	-0.39767	-0.16635	0.00445	0.03451	0
100	2013	28.67	18.38	3	0	0	7.29	47.1149	-0.60437	-0.44139	25.081	0.744391	0.143549	3.92792	0.120545	-0.00749235	-0.31917	-0.35446	-0.41624	0.00214	0.03723	0
100	2014	28.25	19.43	3	0	0	5.82	52.157	-1.49344	-0.80065	25.2545	0.710795	0.180814	2.58572	0.0944905	-0.00493696	-0.26055	-0.60437	-0.44139	0.01128	0.0401	0
100	2015	70.07	18.98	10	20	15	6.09	28.0735	-0.13925	-0.51197	25.4396	0.663286	0.100171	2.1453	0.480944	-0.00861939	-0.58709	-1.49344	-0.80065	0.00463	0.06718	0
100	2016	85.8	17.38	10	20	20	18.42	13.8066	-0.2345	-0.47771	25.7146	0.689087	0.051275	3.65057	-0.802592	-0.008256	-0.60172	-0.13925	-0.51197	-0.00676	0.03192	0
100	2017	30.59	17.83	3	0	0	9.76	47.0034	-0.28404	0.18793	25.8003	0.662227	0.070972	3.04115	0.0805113	-0.0136315	-0.61428	-0.2345	-0.47771	0.00611	0.04578	0
100	2018	29.12	18.71	3	0	0	7.41	48.8755	-0.47916	-0.43133	25.9847	0.684217	0.07069	5.80673	-0.110974	-0.0151262	0.09097	-0.28404	0.18793	-0.00766	0.03982	0
100	2019	23.62	18.51	1.08	0	0	4.03	49.6893	0.19437	0.35542	25.8283	0.612465	0.058639	2.72596	0.206629	-0.0295739	1.08631	-0.47916	-0.43133	0.01319	0.0471	0
150	2010	27.74	11.87	0.87	0	0	15	42.5505	-0.22769	-0.11275	20.7542	0.285637	0.013634	0.620543	-0.822986	-0.0561504	-0.07362	0.02653	0.27407	-0.00794	0.04663	0
150	2011	24.52	8.69	0.83	0	0	15	36.1918	0.24066	0.32479	21.1221	0.528672	0.010521	1.3936	-0.577888	-0.0539569	-0.07289	-0.22769	-0.11275	-0.0078	0.04034	0
150	2012	23.9	8.1	0.8	0	0	15	35.4016	-0.46533	-0.41259	21.2273	0.574363	0.003313	1.05567	-0.051055	-0.0675612	-0.10735	0.24066	0.32479	0.00868	0.04814	0
150	2013	27.89	12.95	1.28	0	0	13.66	40.0732	-0.87352	-0.14616	21.7225	0.706744	0.122441	1.54386	0.0699219	-0.0682166	-0.10975	-0.46533	-0.41259	0.00343	0.05022	0
151	2014	28.63	19.63	4	0	0	5	52.4803	-0.10967	0.08766	21.7947	0.656582	0.113717	0.521094	0.419577	-0.0255897	-0.95934	-1.70032	-1.02571	0.02133	0.07408	1
151	2015	29.87	22.22	4	0	0	3.65	68.9215	-0.83616	-0.84295	21.6052	0.579701	0.133124	0.333944	0.970926	-0.0713681	-0.89583	-0.10967	0.08766	0.01359	0.13287	1
151	2016	28.07	19.81	4	0	0	4.26	53.7997	-1.6632	-1.03368	21.4502	0.517535	0.100214	0.356786	-0.903989	-0.075092	-0.48723	-0.83616	-0.84295	-0.00127	0.07246	1
151	2017	25.13	18.19	4	0	0	2.94	45.8433	-1.67072	-1.03368	21.4919	0.54077	0.088945	0.591955	-0.0753403	-0.0628853	-0.89043	-1.6632	-1.08772	-0.00758	0.04967	1
151	2018	26.69	18.44	4	0	0	4.25	46.325	-0.21425	-0.18084	21.4923	0.536344	0.083804	0.711887	0.358468	-0.0640901	-0.89681	-2.27029	-1.18181	0.00056	0.09337	1
151	2019	9.3	5.92	4	0	0	-0.62	6.82656	0.24082	0.54466	21.5956	0.60374	0.008983	0.769854	-0.508812	-0.0366877	-0.89282	-0.21425	-0.18084	0.00223	0.05385	1
153	2010	19.66	10.95	0.24	0	0	8.47	22.8796	0.06958	0.02894	20.9669	0.40916	0.056512	0.490197	-0.00182575	-0.0175287	-0.46319	-0.54356	-0.34119	0.00809	0.07238	1
153	2011	17.43	7.2	0.23	0	0	10	18.2264	-0.52597	-0.45741	20.9996	0.419497	0.013066	0.836623	-0.290465	-0.0309624	-0.43094	0.06958	0.02894	-0.00825	0.05522	0
153	2012	22.51	12.24	0.27	0	0	10	29.7101	-0.06239	-0.17351	21.0952	0.465688	0.023509	0.860895	-0.23366	-0.0298562	-0.43366	-0.52597	-0.45741	0.00266	0.05265	0
153	2013	18.68	8.39	0.29	0	0	10	20.1375	0.30726	-0.04169	21.4069	0.467801	0.029725	0.81158	0.0757579	-0.0366135	-0.25558	-0.06239	-0.17351	0.00475	0.03921	0
153	2018	25.15	14.6	0.55	0	0	10	37.3916	-0.72081	-0.42734	21.8245	0.570549	0.048329	1.84206	-0.0374463	-0.0263046	-0.41985	-0.11374	-0.27203	-0.00684	0.05528	0
153	2019	21.48	10.93	0.55	0	0	10	25.4979	-0.6354	-0.45305	21.9929	0.627174	0.06156	1.72524	0.112402	-0.0200834	-0.05391	-0.72081	-0.42734	0.00616	0.04606	0
155	2010	6.6	2.7	0.57	0	0	3.33	1.99836	-0.24818	-0.0651	21.9405	0.495575	-0.12006	1.02967	-0.279211	-0.0405239	0.15111	0.37959	0.02475	-0.00328	0.05396	1
155	2013	-4.93	-3.6	0.3	0	0	-1.63	2.16918	-0.39013	-0.51499	21.7994	0.74215	-0.64163	1.96889	0.030092	-0.0595058	0.23662	-0.61092	-0.52185	-0.00441	0.05345	1
155	2018	10.72	11.72	4	0	0	-5	31.0749	-0.68663	-0.27132	22.7014	0.475944	0.1101	1.58115	-0.819671	-0.10685	0.62171	-0.27575	0.06823	-0.00789	0.0655	1
155	2019	18.67	12.82	4	0	0	1.85	22.8122	-1.04052	-1.03368	22.7037	0.417335	0.082252	1.3177	-0.148405	-0.107076	0.4151	-0.68663	-0.27132	0.00486	0.05221	1
156	2015	18.75	14.79	3	0	0	0.96	31.6706	-0.46587	-0.01796	23.2629	0.269583	0.092904	0.269601	-0.106827	-0.0384116	-1.28149	0.12535	-0.06987	0.01065	0.1037	1
156	2016	64.76	19.08	10	20	15	0.68	50.1475	0.24584	0.07712	23.3647	0.279278	0.062009	0.546635	-0.760097	-0.0201255	-1.13714	-0.46587	-0.01796	-0.00985	0.06425	1
156	2019	25.36	21.16	3	0	0	1.2	65.9119	-1.67072	-1.03368	23.4784	0.300245	0.059638	1.05075	0.0619311	-0.0263474	-1.28149	-1.89471	-0.81751	0.00781	0.06649	1
157	2010	59.65	17.84	14	11	14	2.81	25.5074	-0.09015	-0.05954	24.8663	0.563865	0.261674	0.920349	-0.0895944	-0.0232077	1.64067	-0.90287	-0.71687	0.00909	0.07538	1
157	2011	71.81	26.61	15	11	14	5.2	49.1594	-0.20584	0.06315	24.9941	0.502181	0.259022	1.4832	-0.21291	-0.019387	1.64067	-0.09015	-0.05954	-0.00568	0.03986	1
157	2012	73.59	26	14.43	9	21.5	2.66	70.2906	0.17162	0.38826	25.2116	0.53707	0.196006	1.53932	-0.0396005	-0.0194384	1.60561	-0.20584	0.06315	0.00545	0.05386	1
157	2013	67.82	22.72	13.86	12	17	2.24	45.281	-0.65425	-0.35423	25.2179	0.530345	0.094951	2.61776	0.0338839	-0.0160682	1.64067	0.17162	0.38826	-0.00839	0.04282	0
157	2014	61.2	14.3	13.05	12	17	4.85	16.4454	-1.17489	-0.86797	25.264	0.56006	0.015075	2.11605	0.0592137	-0.0167842	1.64067	-0.65425	-0.35423	0.00601	0.03267	0
157	2015	56.84	17.99	11.85	12	20	-5	77.3811	-1.00744	-0.44986	25.2636	0.566712	0.002227	2.79135	0.382363	-0.0235309	1.64067	-1.17489	-0.86797	-0.00255	0.07178	0
157	2016	65.54	13.73	11.87	15	23	1.94	45.615	-0.6037	-0.25561	25.2135	0.576009	-0.023081	3.12856	-0.478954	-0.0382076	1.64067	-1.00744	-0.44986	-0.00203	0.03381	0
157	2017	18.51	17.47	1.14	0	0	-0.1	47.5973	-0.32443	-0.04921	25.1439	0.540256	0.032832	2.90385	-0.0123183	-0.0364308	1.64067	-0.6037	-0.25561	0.00067	0.02708	0
157	2018	26.03	19.93	1.1	0	0	5	57.5805	-0.07164	-0.03751	25.2608	0.585172	0.050824	4.08887	-0.0583395	-0.0330621	1.64067	-0.32443	-0.04921	-0.00302	0.03078	0
157	2019	20.42	15.7	1.63	0	0	3.09	35.0599	-1.67072	-0.97341	25.2458	0.570609	0.109196	2.12684	0.0763181	-0.0266431	1.64067	-0.07164	-0.03751	0.01403	0.0455	0
158	2012	16.16	6.6	0.18	0	0	9.38	15.8695	0.26686	-0.10978	22.4667	0.575353	0.004832	2.34592	-0.0586679	-0.00672741	-0.95581	0.29306	-0.01281	-0.00233	0.04162	1
158	2013	13.21	6.36	0.2	0	0	6.65	9.96226	-1.43696	-0.94176	22.4765	0.576942	0.007204	1.93988	0.0162246	-0.0163704	-0.95581	0.26686	-0.10978	0.00495	0.04721	1
158	2014	2.81	6.27	0.17	0	0	-3.63	10.1879	-0.88857	-0.26856	22.4376	0.554528	0.009871	0.805521	0.204895	-0.0245334	-0.99547	-1.43696	-0.94176	0.02475	0.08945	1
158	2015	16.83	11.73	0.24	0	0	4.86	20.9241	-0.05085	0.1036	23.1159	0.503495	0.062916	0.422893	0.392455	-0.0238175	-1.00469	-0.88857	-0.26856	0.02347	0.1355	1
158	2016	12.37	13.36	0.22	0	0	-1.21	29.8797	-0.67632	-0.91749	23.273	0.551411	0.062094	0.805648	-0.404308	-0.0231983	-0.94569	-0.05085	0.1036	-0.00721	0.06933	1
158	2017	12.87	13.51	0.18	0	0	-0.82	30.0195	0.56925	0.33078	23.2719	0.52987	0.060399	0.974503	0.226921	-0.0148783	-0.90959	-0.67632	-0.91749	-0.00211	0.05712	1
158	2018	19.65	9.48	0.17	0	0	10	22.535	-1.67072	-1.03368	23.3725	0.569219	0.030225	1.63917	-0.366559	-0.0164451	-1.0213	0.56925	0.33078	-0.00505	0.07882	1
158	2019	18.54	8.84	0.2	0	0	9.5	19.9379	-1.00459	-0.82933	23.3734	0.581776	0.015851	1.29845	0.140715	-0.0109803	-0.98535	-2.65574	-1.03487	0.00843	0.08747	1
159	2010	25.96	18.5	4	0	0	3.46	47.0875	-0.39892	-0.02895	21.9003	0.467699	0.449272	0.445413	-0.183797	-0.150567	-0.83601	-1.10055	-0.80571	0.01318	0.0849	0
159	2011	24.62	17.7	4	0	0	2.92	43.3175	-0.67892	-0.32413	21.8792	0.362134	0.177365	0.813198	-0.506662	-0.137806	-0.81936	-0.39892	-0.02895	-0.0105	0.05624	0
159	2012	23.47	16.45	4	0	0	3.02	37.1109	-1.11139	-0.71604	21.8175	0.302494	0.049271	0.965504	-0.185851	-0.106264	-0.81156	-0.67892	-0.32413	-0.00304	0.04886	0
159	2013	19.09	11.71	2.38	0	0	5	18.9806	0.28186	0.42837	21.8162	0.30427	0.016881	0.855154	0.170839	-0.118812	-0.79079	-1.11139	-0.71604	0.00494	0.07041	0
159	2014	23.5	15.59	2.91	0	0	5	33.2132	0.66997	0.51145	21.8112	0.264477	0.062264	0.606611	0.2626	-0.121208	-0.80518	0.28186	0.42837	0.00851	0.05451	0
159	2017	5.35	3.71	1.52	0	0	0.12	2.07288	-1.65943	-0.72622	21.8344	0.310459	-0.033094	1.19809	0.141582	-0.0309959	-0.00435	-1.49849	-0.52438	-0.0073	0.06296	0
159	2018	20.37	12.68	2.69	0	0	5	22.0062	-1.67072	-1.03368	21.7312	0.218467	0.023528	1.34951	-0.289049	-0.031226	-0.01677	-1.65943	-0.72622	-0.00177	0.07472	0
159	2019	17.21	10.24	2.46	0	0	4.51	14.4025	-0.84627	-0.85726	21.759	0.224618	0.012049	1.02997	1.19898	-0.0246069	0.06981	-2.50306	-1.39706	0.01159	0.11774	0
301	2010	52.68	11.68	8	16	7	10	10.0772	-0.36873	-0.62776	22.043	0.319968	0.02849	0.602369	-0.174467	-0.0540091	0.7267	0.75597	0.40968	-0.00511	0.04636	1
301	2011	58.24	11.24	8.5	10	12	16.5	7.29162	0.18793	0.2186	21.971	0.265155	0.042237	1.00305	-0.135442	-0.0537005	-0.30215	-0.36873	-0.62776	-0.01008	0.04388	1
301	2012	68.47	18.88	8.5	13	13	15.09	11.3569	-1.25394	-0.96001	21.9994	0.247966	0.060756	0.951766	-0.0647202	-0.058494	-0.31026	0.18793	0.2186	0.00216	0.03005	1
301	2013	75.71	20.95	10	18	17.5	9.26	21.6999	-1.2886	-0.60052	22.0226	0.191626	0.116856	0.934736	0.0516267	-0.0169671	-0.45157	-1.25394	-0.96001	0.00172	0.03429	1
301	2014	29.21	16.38	3	0	0	9.83	40.6577	0.02602	0.07802	22.1063	0.215455	0.073783	0.640446	0.121013	-0.0296869	0.80627	-1.2886	-0.60052	0.00995	0.04293	1
301	2015	29	16	3	0	0	10	39.36	-1.38014	-0.41258	22.2066	0.264025	0.052377	0.562673	0.518109	-0.029823	0.79198	0.02602	0.07802	0.01073	0.11131	1
301	2018	29.55	16.63	3	0	0	9.92	41.8646	-1.12253	-0.81023	23.8083	0.407513	0.086577	0.994118	-0.111162	-0.0855277	0.79472	-0.21981	-0.23135	0.00212	0.05023	0
301	2019	27.68	18.36	3	0	0	6.32	46.5591	-1.67072	-1.03368	24.2798	0.563384	0.104024	1.67903	-0.0394562	-0.0659522	0.77951	-1.12253	-0.81023	-0.00011	0.03415	0
333	2019	31.29	21.91	3	0	0	6.38	66.7879	-0.70164	-0.10774	26.4335	0.644	0.252834	0.747061	-0.0127195	-0.004714	0.83418	-0.56512	-0.51776	0.01033	0.04051	0
338	2013	73.85	22.3	12.5	12	20	7.05	31.2956	-0.99982	-1.01701	25.0866	0.562831	0.116167	2.73049	0.0101722	-0.0254648	-0.59309	-1.08306	-0.57366	-0.00392	0.05037	1
338	2014	68.11	20.09	15	13	17	3.02	33.5868	-0.25948	0.18593	25.5142	0.660711	0.15388	2.9152	0.110535	-0.0313056	-0.57719	-0.99982	-1.01701	0.00785	0.03977	1
338	2015	75.85	17.85	15	15	23	5	34.3956	-1.36573	-1.03368	25.4671	0.636761	0.051696	3.9284	0.39233	-0.0258607	-0.02282	-0.25948	0.18593	-0.0031	0.06544	1
338	2016	70.41	19.4	15	15	17	4.01	27.9853	0.14686	0.39211	25.8231	0.728267	0.083152	5.43918	-0.477495	-0.0191888	-0.0314	-1.36573	-1.19945	0.00202	0.04438	1
338	2017	27.57	21.17	4	0	0	2.4	63.5816	-0.25469	-0.05302	25.9684	0.702829	0.18242	3.75581	0.100556	-0.00929931	-0.3628	0.14686	0.39211	0.01159	0.03738	1
338	2018	29.94	22.59	4	0	0	3.35	71.65	0.25604	0.04207	26.0476	0.696705	0.196026	4.40343	-0.0751095	-0.00880281	-0.47715	-0.25469	-0.05302	0.00031	0.04135	1
338	2019	23.25	15.76	4	0	0	3.49	33.689	-0.76779	-0.2842	26.1906	0.705383	0.180363	2.48944	0.0416134	-0.0103641	-0.53757	0.25604	0.04207	0.01556	0.0417	1
400	2010	57.7	12.91	11.54	12	17	4.25	17.0088	-0.09289	-0.08945	22.4733	0.520769	0.09342	0.457136	0.0511491	-0.00666631	-0.79388	0.52937	0.59319	0.01006	0.07315	1
400	2011	45.28	13.18	11.13	10	8	2.97	12.0709	0.33189	0.1424	22.6794	0.580492	0.106274	0.966125	-0.497017	-0.00472083	-0.6957	-0.09289	-0.08945	-0.00903	0.0544	1
400	2012	17.84	15	0.13	0	0	2.71	33.7416	-0.39458	-0.48819	22.6585	0.539772	0.185096	0.742736	0.0570184	-0.00526174	-0.64429	0.33189	0.1424	0.00854	0.07299	1
400	2013	64.65	17.19	11.13	12	22	2.33	43.3755	0.16037	-0.02178	22.8384	0.539619	0.219914	0.542294	0.130877	-0.0247942	-0.51702	-0.39458	-0.48819	0.01162	0.06242	1
400	2014	62.23	20.15	10.22	12	17	2.86	35.4272	0.10271	-0.10968	23.1021	0.422345	0.234769	0.527245	0.0687736	-0.0449515	-0.6008	0.16037	-0.02178	0.0006	0.04374	1
400	2015	66.47	19.79	9.22	15	20	2.46	44.8104	0.10247	0.08148	23.248	0.449712	0.122978	0.637376	0.495244	-0.0435067	-0.85077	0.10271	-0.10968	0.00326	0.09008	1
400	2016	56.68	19.12	9.18	12	14	2.38	30.5973	-0.62105	-0.58842	23.3836	0.472021	0.130422	0.781418	-0.691132	-0.0401731	-0.93089	0.10247	0.08148	5e-05	0.05082	1
400	2017	17.28	14.52	0.13	0	0	2.63	31.6089	-1.29982	-0.50769	23.4517	0.469273	0.086989	1.15105	-0.162697	-0.0335281	-1.00848	-0.62105	-0.58842	-0.00554	0.03483	1
400	2018	15.08	11.7	0.1	0	0	3.28	20.4354	-1.20549	-0.97927	23.4027	0.426969	0.033222	1.62616	0.0275437	-0.0334643	-1.01328	-1.29982	-0.50769	-0.00638	0.05203	1
401	2010	52.64	16.86	7.88	10	14	3.9	20.674	0.73241	0.41419	24.1328	0.692911	0.184438	1.05564	-0.101594	-0.0167514	-1.28149	-0.19975	-0.17844	0.00604	0.05586	1
401	2011	54.57	13.82	7.17	13	11	9.58	5.72014	0.26516	0.34526	24.3628	0.654412	0.140913	1.88334	0.00424288	-0.0107808	-1.15178	0.73241	0.41419	-0.00451	0.06846	1
401	2012	61.09	10.74	9.35	12	20	9	16.2745	-0.97363	-0.50265	24.4491	0.677956	0.010404	2.2319	-0.00364527	-0.0119488	-1.12691	0.26516	0.34526	-0.00169	0.06418	1
401	2013	60.83	12.65	9.18	15	17	7	13.4474	-1.41271	-0.90125	24.4867	0.677456	0.014577	3.77126	0.0167426	-0.00743177	-1.07038	-0.97363	-0.50265	-0.00755	0.05548	1
401	2014	4.4	8.63	0.77	0	0	-5	19.2396	-0.75491	-0.78717	24.5087	0.694987	-0.020301	2.50136	0.0492189	-0.00914324	-1.11785	-1.41271	-0.90125	0.00972	0.052	1
401	2015	-4.16	-0.43	0.68	0	0	-4.41	3.32686	-0.22859	-0.48728	24.4437	0.725468	-0.173624	2.81054	0.344186	-0.00574015	-0.67252	-0.75491	-0.78717	0.00298	0.11403	1
401	2018	25.89	20.38	0.51	0	0	5	61.3092	-0.17707	-0.06342	24.8503	0.615594	0.117824	3.71611	-0.417471	-0.014854	-0.89483	-0.24537	-0.22047	0.00013	0.06999	1
401	2019	26.16	20.9	0.83	0	0	4.43	64.0509	-0.83376	-0.59967	24.8298	0.525172	0.16879	2.64965	0.0447462	-0.0348642	-0.52028	-0.17707	-0.06342	0.00811	0.05619	1
402	2010	61.89	16.89	15	9	6	15	17.2395	-0.18937	-0.22758	24.7154	0.681675	0.110503	2.70719	-0.183986	-0.0286488	-0.88975	-0.08089	-0.19148	-0.00683	0.04021	1
402	2011	74.28	19.28	13	11	6	25	43.8429	0.15646	-0.17486	24.813	0.690309	0.115151	3.26104	-0.0967645	-0.0203184	-0.95377	-0.18937	-0.22758	-0.0006	0.03144	1
402	2012	67.29	20.25	15	12	6	14.04	21.3191	-0.0291	-0.194	24.9722	0.699479	0.136392	3.42735	-0.0177348	-0.0220909	-0.9283	0.15646	-0.17486	0.00318	0.03881	1
402	2013	66.61	21.59	12.5	12	7	13.52	22.158	-0.52874	-0.40303	25.0549	0.678514	0.154723	4.80497	0.00075421	-0.0153983	-0.86262	-0.0291	-0.194	-0.00389	0.0327	1
402	2014	64.82	21.31	12.5	12	5	14.01	27.0639	-1.67072	-0.85154	25.1959	0.693987	0.121445	2.37664	0.124432	-0.0108677	-0.97411	-0.52874	-0.40303	0.01884	0.06111	1
402	2015	71.16	22.16	15	12	7	15	24.2633	-0.17022	-0.33261	25.3837	0.72555	0.081175	3.0665	0.313798	-0.0111675	-0.9343	-1.84075	-0.85154	0.00259	0.08675	1
402	2016	73.05	22.05	14	15	7	15	22.7884	-0.96625	0.01992	25.4492	0.724098	0.093642	3.66516	-0.329835	-0.0246216	0.52548	-0.17022	-0.33261	0.00017	0.0576	1
402	2017	38.76	19.76	4	0	0	15	66.198	0.57372	0.06858	25.5533	0.730814	0.126552	3.77076	-0.112084	-0.0285149	-1.00606	-0.96625	0.01992	0.0029	0.03886	1
402	2018	39.2	20.2	4	0	0	15	68.3424	0.29368	0.17573	25.724	0.749551	0.113885	7.7162	-0.0611184	-0.0267356	-1.00963	0.57372	0.06858	-0.00899	0.04439	1
402	2019	38.22	19.22	4	0	0	15	63.6509	0.23427	0.16114	25.8108	0.759361	0.108183	6.67446	-0.0191426	-0.0240068	-1.03971	0.29368	0.17573	0.00579	0.03326	1
403	2018	25.89	13.64	2.58	0	0	9.67	30.4313	0.23514	-0.09115	20.999	0.529828	0.129023	0.191966	-0.143638	-0.00784874	-0.20392	-0.36236	-0.17741	-0.00203	0.05012	0
403	2019	28.2	18.54	2.89	0	0	6.77	47.7737	-0.95777	-0.50482	20.9636	0.369631	0.221815	0.144435	0.0506794	-0.00969458	-0.02529	0.23514	-0.09115	0.00548	0.03727	0
404	2010	13.97	9.02	1.27	0	0	3.68	11.4967	-0.58867	-0.30359	22.002	0.752424	0.088346	1.2175	-0.218092	-0.0487749	-0.57051	0.45557	0.47175	0.00377	0.06939	1
404	2011	10.95	7.31	1.01	0	0	2.63	7.47852	-1.20265	-0.70801	22.1623	0.776426	0.078604	2.91276	-0.457854	-0.0505499	-0.61098	-0.58867	-0.30359	-0.01267	0.04868	1
404	2012	13.81	10.57	1.42	0	0	1.82	15.7821	-0.76346	-0.25485	22.277	0.763796	0.168161	2.49913	0.283367	-0.0421094	-0.53516	-1.20265	-0.70801	0.0076	0.07113	1
404	2013	16.23	11.94	2.31	0	0	1.98	19.8275	0.05393	0.22016	22.5741	0.609224	0.140759	1.8495	-0.1714	-0.0421418	-0.80712	-0.76346	-0.25485	0.00204	0.04573	1
404	2014	18.54	13.74	2.79	0	0	2.01	26.3731	-0.03519	0.02625	22.611	0.591573	0.111696	1.46061	0.0313455	-0.0260967	-0.7232	0.05393	0.22016	0.00622	0.04392	1
404	2015	20.75	15.61	2.41	0	0	2.73	34.1641	-0.25251	-0.09854	22.665	0.574696	0.117136	1.33216	0.695471	-0.0239906	-0.75834	-0.03519	0.02625	0.00672	0.08546	1
404	2016	18.38	14.09	1.84	0	0	2.45	28.0703	0.51285	0.35648	22.8154	0.598875	0.127364	1.44785	-0.762013	-0.014456	-0.89579	-0.25251	-0.09854	0.00275	0.0496	1
404	2017	14.15	10.34	1.1	0	0	2.71	15.085	-0.42555	-0.29123	23.0237	0.602868	0.058812	2.27926	-0.156885	-0.0146854	-0.37693	0.51285	0.35648	-0.00649	0.04013	1
404	2018	14.2	9.65	1.18	0	0	3.37	13.1088	-0.44362	-0.38692	23.0352	0.582463	0.040059	3.75722	-0.152526	-0.0108848	-0.77149	-0.42555	-0.29123	-0.00841	0.04532	1
404	2019	14.62	8.92	1.36	0	0	4.34	11.5005	-0.6427	-0.58481	23.0504	0.584174	0.023599	3.72781	0.0248964	-0.0207454	-0.80754	-0.44362	-0.38692	0.0011	0.03386	1
407	2010	52	17.92	11.72	5	15	2.36	34.6509	-0.51534	-0.05089	21.8594	0.5325	0.258165	0.769034	-0.246109	-0.0756125	0.29178	0.19801	-0.07873	0.00014	0.05585	0
407	2011	42.94	8.21	10.73	12	17	-5	54.3537	-0.15533	-0.10642	21.8656	0.552447	0.004356	1.26366	-0.162463	-0.0855079	0.20082	-0.51534	-0.05089	-0.00843	0.04482	0
407	2012	38.65	-4.65	11.71	9	20	2.59	69.538	-0.70312	-0.23584	21.8786	0.585817	-0.102554	0.75126	0.0236741	-0.103365	-0.67936	-0.15533	-0.10642	0.01246	0.06352	0
407	2013	39.89	11.15	9.76	7	14	-2.02	30.0836	-0.42797	-0.44637	21.9735	0.615876	0.038302	0.984838	0.0845961	-0.0896146	-0.7041	-0.70312	-0.23584	-0.0022	0.0492	0
407	2014	42.9	8.51	9.54	12	17	-4.15	49.1144	-0.06216	0.07015	22.1349	0.506253	0.031225	0.861861	-0.0945765	-0.0591233	-0.53021	-0.42797	-0.44637	0.00378	0.03655	0
407	2015	5.17	9.03	1.14	0	0	-5	20.4989	-1.25147	-0.91471	22.1468	0.494332	0.020105	0.645433	0.653943	-0.0278023	0.24345	-0.06216	0.07015	0.01091	0.0967	0
407	2016	39.08	1.49	10.59	12	20	-5	75.5838	-0.19985	0.14608	22.1825	0.41451	-0.140823	0.530815	-0.491385	-0.038726	-0.47678	-1.25147	-0.91471	0.0057	0.07065	0
407	2017	14.32	8.28	1.58	0	0	4.46	9.98678	-0.38935	0.02687	22.3417	0.465132	0.047035	0.745452	-0.160942	-0.0384085	1.1706	-0.19985	0.14608	-0.0023	0.05197	0
407	2018	15.98	9.12	2.04	0	0	4.82	11.8993	0.39032	0.38919	22.5838	0.574102	0.066924	1.95784	0.00539395	-0.0369054	-0.06939	-0.38935	0.02687	-0.01168	0.06945	0
407	2019	20.29	13.23	2.06	0	0	5	24.3879	-0.02726	0.20175	22.5965	0.552642	0.072206	2.07759	-0.0230336	-0.0368508	-0.20568	0.39032	0.38919	-0.00011	0.04003	0
408	2012	2.61	-1.72	1.43	0	0	2.9	2.41018	-0.17233	-0.24435	19.9271	0.607177	0.027695	0.230075	0.0113614	-0.119622	-0.65218	-0.52585	-0.74676	0.00424	0.06012	0
408	2017	12.06	8.14	0.98	0	0	2.94	9.35498	-0.8909	-0.3862	22.7703	0.156207	0.194353	0.219457	0.0609004	-0.147546	-0.43325	-0.27376	-0.27732	0.00486	0.05498	0
408	2018	19.78	15.53	1.03	0	0	3.22	34.8721	0.00055	-0.12113	22.9624	0.207796	0.121713	0.419552	-0.163243	-0.148365	-0.5844	-0.8909	-0.3862	-0.00782	0.06188	0
409	2013	20.52	13.18	2.87	0	0	4.47	23.5432	-0.38438	-0.17202	21.2981	0.383685	0.125	0.291621	0.148124	-0.0895916	-0.45528	-0.4258	-0.21059	0.00023	0.07551	1
409	2014	1.74	4.28	2.46	0	0	-5	9.7529	0.19724	0.04169	21.9208	0.617375	-0.024961	0.687566	-0.0429468	-0.0632771	-0.5531	-0.38438	-0.17202	-0.00321	0.05004	1
410	2010	18.06	11.74	1.32	0	0	5	19.8675	-0.46906	-0.34738	23.073	0.852209	0.093418	1.58824	-0.260471	-0.0317549	-0.95665	-0.34766	-0.09527	0.00309	0.06032	1
410	2011	16.77	11.71	1.07	0	0	3.99	19.5885	-0.26337	-0.13765	23.2373	0.868213	0.069288	3.29225	-0.21025	-0.0321905	-0.98326	-0.46906	-0.34738	-0.0094	0.0559	1
410	2012	14.43	8.38	1.05	0	0	5	10.9364	-0.30459	-0.10906	23.2976	0.875378	0.020737	3.88645	-0.0931549	-0.0399408	-1.12768	-0.26337	-0.13765	-0.00058	0.05264	1
410	2013	19.83	13.87	0.96	0	0	5	27.9305	-1.46629	-0.94256	23.5189	0.833668	0.01576	3.68141	0.0111074	-0.0282023	-0.78832	-0.30459	-0.10906	-0.00035	0.04241	1
410	2014	15.76	9.92	0.84	0	0	5	14.8873	-0.6737	-0.94203	23.7263	0.863882	0.008081	2.10044	0.598416	-0.0279539	-0.76128	-1.46629	-0.94256	0.0171	0.07798	1
410	2015	4.06	0.68	0.62	0	0	2.76	1.03354	-1.07744	-0.85224	23.8274	0.89864	-0.255871	1.16382	1.08648	-0.0258241	-0.75834	-0.6737	-0.94203	0.02358	0.13451	1
411	2010	24.21	11.21	3	0	0	10	23.4879	-0.47564	-0.10346	21.6259	0.81415	0.217126	1.14741	-0.131293	-0.0125973	-0.81571	-0.12921	0.06662	0.00857	0.05439	1
411	2011	25.41	12.74	3	0	0	9.67	27.1366	0.75381	0.54466	22.0259	0.750787	0.55825	1.81707	0.230979	-0.0497209	-0.81048	-0.47564	-0.10346	0.00115	0.06922	1
411	2012	23.61	10.7	3	0	0	9.91	22.0423	0.06237	-0.06738	22.1367	0.745088	0.146286	2.3503	-0.427948	-0.0467273	-0.84629	1.07031	0.76746	-0.00206	0.04044	1
411	2015	23.22	10.22	3	0	0	10	21.1229	0.36585	0.10781	22.5356	0.752556	0.10679	1.11038	0.449861	-0.0439914	-0.94907	-0.34754	-0.0652	0.02248	0.18314	1
411	2016	23.63	10.7	3	0	0	9.93	22.0839	0.01892	0.09655	22.6673	0.757153	0.119462	1.52403	-0.253403	-0.00728986	-0.95464	0.36585	0.10781	-0.00159	0.0651	1
411	2017	23.3	10.3	3	0	0	10	21.3024	0.75381	0.54466	22.9297	0.790254	0.106302	2.2003	-0.266093	-0.00757082	-0.58941	0.01892	0.09655	-0.00166	0.0296	1
411	2018	27.17	14.17	3	0	0	10	32.4294	0.67248	0.35784	22.9197	0.768319	0.112252	3.42942	0.120141	-0.00493837	-0.99044	1.93561	0.88479	-0.00611	0.07107	1
411	2019	26.81	13.81	3	0	0	10	31.1922	-1.62955	-0.75434	23.1	0.72408	0.133602	3.55475	-0.0385665	-0.0080726	-0.77701	0.67248	0.35784	0.00011	0.03626	1
413	2010	4.92	-1.63	1.55	0	0	5	5.04362	0.47344	0.34335	19.7421	0.363774	0.017272	0.0942138	-0.372424	-0.0690767	-0.04708	-0.21497	-0.3705	0.01183	0.08452	1
413	2011	13.32	8.77	1.25	0	0	3.3	10.7762	0.46167	0.20002	19.7401	0.305501	0.048706	0.121839	-0.291666	-0.0380371	-0.0324	0.47344	0.34335	-0.0039	0.05224	0
413	2012	19.56	13.91	1	0	0	4.65	27.9184	-0.3873	-0.15167	21.4468	0.755861	0.631655	0.608112	-0.0885383	-0.0397076	-0.04317	0.46167	0.20002	0.00248	0.03277	0
413	2015	24.42	19.79	1.94	0	0	2.69	56.6753	-1.67072	-0.9377	24.0836	0.49437	0.116667	0.884677	0.769483	-0.0506978	0.35376	-1.3579	-1.1274	0.00835	0.09773	0
413	2016	22.31	17.91	1.89	0	0	2.51	46.2186	-0.25764	-0.39672	24.5697	0.507345	0.069652	0.886718	-0.0712162	-0.060955	0.38069	-2.20344	-0.9377	0.00833	0.09059	0
413	2017	22.78	15.97	4	0	0	2.81	35.0303	0.56947	0.12971	24.9381	0.526364	0.06871	1.31667	-0.501368	-0.0647923	0.91678	-0.25764	-0.39672	-0.00304	0.04631	0
413	2018	23.82	16.25	4	0	0	3.57	35.8658	0.75381	0.54466	25.0079	0.539472	0.069179	2.94294	-0.259563	-0.0360646	1.0252	0.56947	0.12971	-0.01284	0.04894	0
413	2019	3.11	4.11	4	0	0	-5	11.1915	-0.94989	-0.7997	24.9392	0.534897	-0.047987	3.67991	0.25994	-0.0157773	0.31601	1.60762	0.88682	-0.0021	0.08163	0
415	2011	20.48	12.58	3.27	0	0	4.63	21.3	-0.1808	-0.28581	23.6473	0.541802	0.047842	2.20932	-0.173236	-0.0292137	-0.48853	0.96045	0.83121	-0.00271	0.06501	0
415	2012	20.58	12.28	4	0	0	4.3	20.1162	-0.12244	-0.24636	24.1246	0.680917	0.063173	3.59787	0.136398	-0.03183	-0.84933	-0.1808	-0.28581	0.00158	0.06012	0
415	2013	25.75	18.6	4	0	0	3.15	47.854	-0.61982	-0.09457	24.7685	0.853207	0.113276	5.6899	0.0408975	-0.0335904	-0.48199	-0.12244	-0.24636	0.00599	0.06339	0
415	2014	22.95	16.13	4	0	0	2.82	35.7578	-1.67072	-1.03368	24.9387	0.81397	0.112339	2.79206	-0.107411	-0.0366785	-1.0542	-0.61982	-0.09457	0.01335	0.05053	0
415	2019	17.85	11.45	4	0	0	2.4	17.8276	-0.93955	-1.03368	26.305	0.794467	0.060599	11.2989	0.041595	-0.0379248	-0.90505	-0.59919	-0.29158	0.00214	0.04796	0
417	2010	24.4	14.93	0.87	0	0	8.6	35.71	-0.84161	-0.70521	22.2214	0.630959	0.248069	0.480682	-0.184144	-0.0220053	-0.49915	1.05072	0.95415	0.00682	0.049	1
417	2011	28.06	18.11	0.8	0	0	9.15	50.9724	-0.51033	-0.13343	22.5432	0.565579	0.269828	0.840073	0.0166906	-0.0287416	-0.40533	-0.84161	-0.70521	-0.00508	0.04543	1
417	2012	29.76	19.07	0.8	0	0	9.89	56.9971	-0.28428	-0.58997	22.6201	0.539711	0.159753	1.22252	0.035472	-0.0314877	0.03764	-0.51033	-0.13343	-0.00434	0.05149	1
417	2013	31.19	20.81	1.07	0	0	9.31	65.2628	-0.15796	-0.20445	22.7405	0.540901	0.145505	1.5374	0.139051	-0.0204788	-0.97601	-0.28428	-0.58997	-0.00088	0.04215	1
417	2014	30.41	19.33	1.08	0	0	10	57.9723	-0.44294	-0.16272	22.7964	0.532677	0.124509	1.22961	-0.0311013	-0.0140669	-0.97788	-0.15796	-0.20445	0.00654	0.03524	1
417	2015	27.96	16.98	0.98	0	0	10	46.5857	0.28322	0.20902	22.8389	0.530825	0.087428	0.973111	0.569958	-0.00585284	-0.9464	-0.44294	-0.16272	0.01173	0.11223	1
417	2016	28.38	17.42	0.96	0	0	10	48.6586	-0.34395	-0.16385	22.9452	0.551745	0.090188	1.37073	-0.547575	-0.0097581	-0.79998	0.28322	0.20902	-0.00336	0.04517	1
419	2010	22.27	12.24	0.03	0	0	10	30.1256	-0.32967	-0.31659	21.8825	0.718966	0.121504	0.861517	-0.157072	-0.0147799	0.15718	1.24617	0.73443	0.00895	0.05735	1
419	2011	28.95	19.09	0	0	0	9.86	58.8054	-0.20994	-0.08207	21.9957	0.532363	0.168274	1.44851	-0.226352	-0.0324654	0.18093	-0.32967	-0.31659	-0.01005	0.04327	1
419	2012	18.87	9.08	0	0	0	9.79	21.415	-0.44251	-0.13341	22.0336	0.530868	0.091166	1.52579	0.0223366	-0.0330402	-0.18403	-0.20994	-0.08207	0.00107	0.03732	1
419	2013	26.71	16.7	0.01	0	0	10	47.2411	-0.67563	-0.55284	22.0622	0.520257	0.081412	1.27835	0.217309	-0.0304978	-0.17292	-0.44251	-0.13341	0.00629	0.06419	1
419	2014	26.25	16.24	0.01	0	0	10	45.185	-0.45186	-0.55146	22.0529	0.487812	0.073212	1.0301	-0.131406	-0.0217506	-0.18095	-0.67563	-0.55284	0.00525	0.0453	1
419	2015	19.73	9.72	0.01	0	0	10	23.3248	0.10316	-0.21802	22.0695	0.487041	0.056705	0.785528	0.493109	-0.0153651	-0.18769	-0.45186	-0.55146	0.0113	0.10273	1
419	2016	24.52	14.77	0.01	0	0	9.74	38.5549	0.54195	0.40965	22.1039	0.475139	0.057361	0.927422	-0.341301	-0.00865587	-0.1597	0.10316	-0.21802	-0.00126	0.05196	1
419	2017	18.97	10.12	0.01	0	0	8.84	21.7176	0.21659	0.10253	22.1479	0.470669	0.068801	1.25969	-0.255517	-0.00870109	-0.16053	0.54195	0.40965	-0.00438	0.02849	1
419	2018	26.38	16.38	0.02	0	0	9.98	45.7449	0.75381	0.54466	22.3181	0.394411	0.064931	2.22178	-0.0612653	-0.0146777	-0.16461	0.21659	0.10253	-0.00693	0.04036	1
419	2019	21.49	12.33	0.02	0	0	9.14	28.641	-0.36125	0.04734	22.3529	0.374371	0.064774	2.05378	0.0443755	-0.0206708	-0.1686	1.60762	0.88682	0.00352	0.03569	1
420	2010	4.48	5.27	1.85	0	0	-2.64	6.83018	0.45455	0.1626	21.7936	0.686778	-0.091053	0.916734	-0.133605	-0.0477548	-0.59406	0.31461	0.22727	0.00975	0.06126	1
420	2013	-5.91	-3.78	1.25	0	0	-3.38	4.05794	-1.00244	-0.38849	22.1092	0.957023	-1.11221	3.35591	-0.015695	-0.0336984	-0.65478	-0.37253	-0.07602	0.00087	0.04207	1
420	2014	1.36	5.58	0.78	0	0	-5	11.275	0.08958	-0.09921	21.9198	0.692103	-0.00295	0.896515	0.217491	-0.0525747	0.07721	-1.00244	-0.38849	0.01057	0.05145	1
420	2015	11.1	5.61	0.49	0	0	5	6.41404	-0.8467	-0.66171	21.6979	0.632747	0.002508	0.483423	0.608994	-0.0651168	-0.22277	0.08958	-0.09921	0.01133	0.08755	1
420	2016	8.88	6.83	0.59	0	0	1.46	6.67154	-0.98223	-0.89245	22.2538	0.417175	0.012625	0.601204	-0.419848	-0.0475699	-0.44243	-0.8467	-0.66171	0.00151	0.04758	1
420	2017	9.4	7.47	0.78	0	0	1.15	8.01196	-0.36343	0.02028	22.5446	0.550183	0.031216	1.00192	-0.404852	-0.0466393	-0.722	-0.98223	-0.89245	-0.0037	0.03509	1
420	2018	10.22	8.77	1.68	0	0	-0.23	11.7797	-0.66268	-0.95573	22.689	0.591152	0.049404	1.90695	-0.199683	-0.0263076	-0.6764	-0.36343	0.02028	-0.00924	0.03743	1
420	2019	8.31	8.12	1.37	0	0	-1.18	11.0785	-0.20179	0.0603	22.8608	0.643893	0.033661	1.99177	0.0552337	-0.0272512	-0.65011	-0.66268	-0.95573	0.00342	0.04425	1
421	2016	27.78	15.8	3	0	0	8.98	36.9869	-0.0265	0.24711	22.6752	0.491874	0.081532	1.38333	-0.282352	-0.0608464	-0.53274	0.41057	0.26644	0.00027	0.05774	1
421	2017	25.76	14.12	3	0	0	8.64	30.0617	0.1922	0.08517	23.1139	0.686656	0.07122	3.06584	-0.265014	-0.0612826	-0.83582	-0.0265	0.24711	-0.00628	0.02955	1
421	2018	27.73	14.92	2.81	0	0	10	35.3424	-0.11783	0.03626	23.1599	0.697497	0.070058	4.47698	-0.0438136	-0.0664453	-0.63764	0.1922	0.08517	-0.00547	0.04125	1
421	2019	25.28	13.52	1.99	0	0	9.77	30.8775	-1.67072	-0.64463	23.219	0.705187	0.051855	4.67607	-0.0193283	-0.0691139	-1.03221	-0.11783	0.03626	0.00116	0.03023	1
422	2010	49.48	15.8	6.58	7	15	5.1	20.6585	-0.4111	-0.45813	23.6542	0.724969	0.232568	1.83354	-0.168304	-0.0159189	-0.99302	0.04799	-0.00403	-0.00039	0.06239	1
422	2011	52.08	14.98	8.83	9	15	4.27	16.8274	0.75381	0.53711	24.0109	0.736392	0.207324	2.79739	0.00259572	-0.0169418	-0.90067	-0.4111	-0.45813	-4e-05	0.04835	1
422	2012	58.57	16.67	11.96	9	17	3.94	24.073	0.31777	-0.04856	24.1127	0.734845	0.197571	2.97219	-0.171629	-0.0207931	-0.84657	0.94921	0.53711	-0.00103	0.04389	1
422	2013	16.47	9.98	1.49	0	0	5	14.5137	-0.08705	-0.27504	24.2887	0.788887	0.026159	6.28015	-0.0350681	-0.0269603	0.32309	0.31777	-0.04856	-0.00959	0.04615	1
422	2014	14.19	8.05	1.35	0	0	4.79	9.85958	-0.57671	-0.24952	24.3443	0.79884	0.010545	5.55755	0.0572424	-0.029869	-0.03686	-0.08705	-0.27504	0.00394	0.03324	1
422	2015	13.72	8.15	0.57	0	0	5	10.8199	-0.88506	-0.81696	24.4116	0.798186	0.006969	5.73063	0.403886	-0.0197227	-0.07031	-0.57671	-0.24952	0.00351	0.0745	1
422	2016	37.22	2.03	7.17	9	20	-0.98	52.0849	0.67306	0.23305	24.4065	0.828879	-0.189276	5.57198	-0.453251	-0.0173271	-0.18718	-0.88506	-0.81696	0.00128	0.03938	1
423	2010	56.41	19.51	7.29	15	9	5.61	26.9677	-0.38232	-0.40453	22.0036	0.2169	0.224822	0.10765	-0.342768	-0.0434616	-1.12941	0.71052	0.51591	0.0148	0.05349	1
423	2011	73.09	22.38	6.9	17	11	15.81	28.0002	0.30513	0.22537	22.1646	0.177752	0.276603	0.150456	-0.00960006	-0.0586414	-1.11254	-0.38232	-0.40453	-0.00228	0.04527	1
423	2012	74.42	24.52	7.96	17	11	13.94	32.2497	0.03561	-0.0358	22.3958	0.190484	0.270619	0.201508	-0.0142101	-0.0730257	-1.04641	0.30513	0.22537	-0.00034	0.03769	1
423	2013	75.64	27.7	6.56	17	19	5.38	68.9972	-0.10761	-0.00712	22.5116	0.149746	0.259639	0.231118	0.0472493	-0.0679514	-0.95478	0.03561	-0.0358	0.00094	0.0461	1
423	2014	70.7	27.66	8.72	18	11	5.32	62.9437	-0.33663	-0.12968	22.7328	0.192	0.246992	0.305961	0.0360804	-0.0446706	-0.85504	-0.10761	-0.00712	-0.00021	0.03321	1
423	2015	72.57	25.12	7.91	17	17	5.54	49.7986	-0.32132	-0.54757	22.8761	0.177256	0.249845	0.251686	0.292342	-0.0141954	-0.84484	-0.33663	-0.12968	0.00828	0.05676	1
423	2016	73.59	24.81	8.24	20	15	5.54	51.2055	-0.23823	-0.19396	23.0208	0.157136	0.23985	0.2824	-0.282897	-0.0117043	-0.91598	-0.32132	-0.54757	0.00157	0.03747	1
423	2017	29.92	23.24	1	0	0	5.68	78.8637	0.75381	0.54466	23.239	0.202369	0.223906	0.31397	-0.0316138	-0.00864379	-0.85925	-0.23823	-0.19396	0.00294	0.03091	1
423	2018	30.71	23.41	1.21	0	0	6.09	79.5919	0.75381	0.30665	23.353	0.183198	0.196845	0.536212	-0.0918617	-0.00804657	-0.87045	1.05436	0.80448	-0.00686	0.04472	1
423	2019	9.95	4.16	0.93	0	0	4.86	4.39792	-0.18314	-0.15965	23.1789	0.139923	-0.041718	0.503774	0.039924	-0.0518636	-0.88568	1.03326	0.30665	-0.00063	0.042	1
425	2010	51.12	17.91	10.62	5	15	2.59	33.5219	-0.32574	-0.0746	23.9342	0.513903	0.354518	0.420394	0.147541	-0.0636375	-0.25212	-0.18448	-0.40569	0.01176	0.06355	1
425	2011	58.28	20.15	11.51	7	17	2.62	40.8111	-0.25017	-0.16471	24.2704	0.563431	0.246725	1.18345	0.0712201	-0.0784844	0.50741	-0.32574	-0.0746	-0.01226	0.05124	1
425	2012	68.8	19.15	13.43	11	20	5.22	29.7296	-0.23381	-0.57185	24.5379	0.613681	0.150914	1.90715	-0.255331	-0.069879	0.18719	-0.25017	-0.16471	-0.00266	0.04713	1
425	2013	65.76	17.46	11.07	15	20	2.23	38.4988	-0.73767	-0.63329	24.6171	0.598504	0.083083	3.12766	-0.0848269	-0.0315771	0.22117	-0.23381	-0.57185	-0.00698	0.03814	1
425	2014	57.84	12.45	11.92	12	17	4.47	16.1953	-1.25442	-0.94126	24.612	0.581602	0.020171	1.47599	0.114078	-0.0388432	0.23669	-0.73767	-0.63329	0.01423	0.0488	1
425	2015	53.76	8.17	11.59	12	17	5	16.2099	0.4947	0.31106	24.4777	0.517557	-0.003054	1.41848	0.512586	-0.044805	0.30541	-1.25442	-0.94126	0.00195	0.10225	1
425	2016	51.63	9.96	9.44	12	14	6.23	6.79934	-1.67072	-1.03368	24.5069	0.534267	0.010538	1.85666	-0.557892	-0.0466589	0.13508	0.4947	0.31106	-0.00368	0.04412	1
425	2017	14.58	12.05	0.49	0	0	2.04	21.4178	-0.03546	0.2389	24.6307	0.516661	0.046198	1.53394	0.0434939	-0.0426046	-0.01708	-1.76391	-1.36577	0.00705	0.04054	1
425	2018	17.07	14.9	0.67	0	0	1.5	33.2864	-0.76287	-0.80321	24.8382	0.504644	0.075581	2.42068	-0.00303003	-0.0361704	0.00891	-0.03546	0.2389	-0.00604	0.03997	1
425	2019	20.37	17.11	0.98	0	0	2.28	43.1847	-0.65481	-0.70957	25.0709	0.564685	0.113942	1.80377	0.0269157	-0.0302472	-0.49416	-0.76287	-0.80321	0.01152	0.04711	1
426	2010	6.27	4.9	2.42	0	0	-1.05	4.62126	0.75381	0.54466	21.2093	0.302007	-0.044279	0.246872	-0.193517	-0.0697019	0.15865	-0.02507	-0.52641	0.00611	0.08529	1
426	2011	14.8	11.31	3	0	0	0.49	18.6696	-0.50535	-0.31699	21.8678	0.486809	0.135313	0.81836	-0.184604	-0.0676777	-0.88305	1.14591	0.59252	-0.00729	0.08782	0
426	2012	19.05	6.05	3	0	0	10	14.6044	0.23964	0.15925	21.9249	0.487297	0.063825	0.607001	-0.272651	-0.0553643	-0.87724	-0.50535	-0.31699	0.00893	0.06212	0
426	2013	24.22	11.22	3	0	0	10	23.5133	-1.14642	-0.10838	22.172	0.358713	0.02253	0.952301	-0.171312	-0.0548711	-0.75882	0.23964	0.15925	-0.00715	0.04671	0
426	2016	24.87	11.87	3	0	0	10	25.2387	-0.54919	-0.29187	23.0018	0.501488	0.023429	0.646436	-0.0232917	-0.0277989	-0.93108	-1.52269	-0.89054	0.0097	0.10163	0
426	2017	27.44	14.44	3	0	0	10	33.3846	0.40814	0.28354	22.9566	0.423948	0.108093	0.50804	-0.501651	-0.0275209	-0.97414	-0.54919	-0.29187	0.00349	0.04751	0
426	2018	18.95	5.95	3	0	0	10	14.5164	-0.34805	-0.23988	22.9131	0.427777	-0.032542	0.960061	0.0101136	-0.0622741	-0.89448	0.40814	0.28354	-0.01366	0.07354	0
426	2019	23.03	10.06	3	0	0	9.97	20.7057	0.4131	0.47331	22.95	0.420149	0.019491	1.01517	0.264564	-0.057511	-0.81747	-0.34805	-0.23988	0.00253	0.07389	0
428	2015	17.22	6.91	0.31	0	0	10	17.7077	-0.40784	-0.53424	22.977	0.642123	-0.013391	0.911857	0.227059	-0.0212108	0.18874	-0.55559	-0.71442	0.01698	0.11086	1
428	2016	-0.11	0.54	0.24	0	0	-0.89	0.227776	0.75381	0.54466	22.9103	0.666576	-0.137273	1.20432	-0.371549	-0.0190012	0.25041	-0.40784	-0.53424	-0.00552	0.05135	1
429	2010	15.28	13.06	0.13	0	0	2.09	25.6506	0.75381	0.54466	23.0772	0.544009	0.09947	2.40422	-0.0270384	-0.010772	-0.88175	0.35621	0.43061	-0.0015	0.03365	1
429	2011	16.27	14.39	0.23	0	0	1.65	31.381	-1.67072	-0.98643	23.1916	0.597053	0.046856	3.99785	-0.252163	-0.0111117	-0.91336	1.34053	0.71292	-0.00897	0.03756	1
429	2012	16.4	13.69	0.26	0	0	2.45	27.9388	-1.00835	-0.46132	23.3	0.611355	0.040775	4.58277	-0.0436122	-0.0152824	0.15973	-1.83783	-0.98643	0.00017	0.02832	1
429	2013	9.4	14.16	0.24	0	0	-5	41.5782	-0.49166	-0.26744	23.2644	0.601973	0.019685	4.78597	0.0322666	-0.0159762	-0.92115	-1.00835	-0.46132	-0.00052	0.03829	1
429	2014	19.04	16.45	0.29	0	0	2.3	40.6945	-1.56277	-0.71181	23.2501	0.530826	0.065701	2.78863	0.142855	-0.0130297	-0.95474	-0.49166	-0.26744	0.01087	0.03479	1
429	2015	21.74	18.48	0.3	0	0	2.96	51.1673	-0.71747	-0.72106	23.2171	0.493845	0.089909	1.92897	0.266933	-0.0127046	-0.95014	-1.56277	-0.71181	0.01264	0.08532	1
429	2016	26.28	22.07	0.44	0	0	3.77	72.6727	-1.32889	-1.01488	23.5004	0.449772	0.14691	1.34885	-0.239823	-0.0201848	-1.11993	-0.71747	-0.72106	0.00144	0.04636	1
429	2017	25.76	23.41	0.51	0	0	1.84	83.7917	-0.85865	-0.19184	23.528	0.427832	0.186934	1.16954	0.183836	-0.0212651	-1.22943	-1.32889	-1.01488	0.00475	0.03719	1
429	2018	25.61	23.17	0.51	0	0	1.93	81.9319	-0.01979	-0.45409	23.5142	0.383508	0.19521	1.11488	-0.295895	-0.0267959	-1.28149	-0.85865	-0.19184	0.0024	0.03308	1
429	2019	25.97	21.57	0.51	0	0	3.89	69.1538	-0.43737	-0.21258	23.5954	0.420036	0.142838	1.22823	-0.00202334	-0.0197687	-1.28149	-0.01979	-0.45409	0.00122	0.02531	1
430	2012	23.61	14.09	0.34	0	0	9.18	34.2859	0.05955	0.20084	20.0558	0.255149	0.306293	0.171748	-0.0275609	-0.0715511	-0.76953	0.44132	0.3757	0.0005	0.04475	1
430	2013	24.38	13.09	1.29	0	0	10	30.8271	-0.42405	-0.22033	20.2171	0.280697	0.128514	0.266113	0.00433344	-0.0450903	-0.5802	0.05955	0.20084	-0.00455	0.03899	1
430	2014	24.47	13.22	1.25	0	0	10	31.3149	0.06325	-0.43573	20.3446	0.272118	0.128848	0.263164	0.0183172	-0.017053	-0.60688	-0.42405	-0.22033	0.00325	0.0362	1
430	2015	27.01	14.59	2.42	0	0	10	34.5633	-0.54759	-0.25581	20.5872	0.29778	0.20577	0.174833	0.64505	-0.0295061	-0.60359	0.06325	-0.43573	0.01936	0.11133	1
430	2016	27.57	15.72	1.85	0	0	10	39.704	0.21041	0.4567	21.4383	0.667676	0.093547	0.521817	-0.56652	-0.0285828	-0.65225	-0.54759	-0.25581	-0.00378	0.04726	1
430	2017	17.84	10.23	1.64	0	0	5.97	15.8661	-0.93731	-0.50855	21.5718	0.331729	0.058936	0.674973	-0.306281	-0.0283515	-0.75318	0.21041	0.4567	-0.00648	0.0252	1
430	2018	20.37	8.9	1.47	0	0	10	19.6767	-0.40624	-0.41186	21.6379	0.36453	0.015878	1.2739	-0.131802	-0.0195053	-0.98109	-0.93731	-0.50855	-0.00987	0.0491	1
430	2019	19.74	8.41	1.33	0	0	10	18.9127	-0.28934	-0.02545	21.7046	0.399074	0.007123	1.26501	0.0426412	-0.0194683	-0.95728	-0.40624	-0.41186	0.00217	0.0388	1
488	2010	53.37	14.43	9.87	12	14	3.07	17.0791	-0.63553	-0.49978	24.2808	0.564953	0.086785	4.46288	-0.275998	-0.0211966	-0.41946	-0.51123	-0.31316	-0.00221	0.0393	1
488	2011	18.92	14.63	1.43	0	0	2.86	30.5336	-1.67072	-1.03368	24.5438	0.671543	0.038927	8.75808	-0.187833	-0.0210057	-0.37537	-0.63553	-0.49978	-0.00664	0.03339	1
488	2012	18.72	11.85	1.87	0	0	5	19.7663	-0.38046	-0.37919	24.5887	0.699418	0.003183	10.2804	-0.200725	-0.0307841	-0.66133	-2.44825	-1.04749	-0.00108	0.03456	1
488	2013	22.55	17.71	1.23	0	0	3.61	45.2977	-0.71584	-0.56927	24.5845	0.691966	0.047637	9.08222	-0.032754	-0.0209048	-0.39205	-0.38046	-0.37919	0.00325	0.03605	1
488	2014	19.99	14.74	1.83	0	0	3.42	30.4786	-0.35725	-0.14085	24.7632	0.747491	0.031277	8.27233	0.086489	-0.0232171	-0.26951	-0.71584	-0.56927	0.007	0.03216	1
488	2015	25.69	18.54	2.15	0	0	5	48.2718	-1.22416	-0.8705	25.0795	0.778623	0.061881	7.85078	0.502372	-0.04042	-0.37535	-0.35725	-0.14085	0.01132	0.08707	1
488	2016	26.11	20.84	1.4	0	0	3.87	62.9792	-0.26043	-0.14538	25.1335	0.725773	0.101578	7.13443	-0.254028	-0.0443621	0.40812	-1.22416	-0.8705	0.00485	0.04668	1
488	2017	26.28	21.63	1.43	0	0	3.22	68.4285	0.1659	0.2017	25.3832	0.713381	0.14228	5.69151	0.0761942	-0.0394953	-0.31772	-0.26043	-0.14538	0.01134	0.04511	1
488	2018	24.88	19.81	0.9	0	0	4.17	57.3664	0.75381	0.40271	25.3803	0.754349	0.09136	11.2415	-0.177699	-0.0542136	-0.63112	0.1659	0.2017	-0.01113	0.04935	1
488	2019	20.56	16.5	1.1	0	0	2.96	39.5358	-0.56323	-0.70968	25.3078	0.731114	0.067161	11.5243	-0.0825948	-0.0769806	-0.06064	1.26902	0.40271	-0.00029	0.03621	1
498	2017	22.53	14.24	3.58	0	0	4.71	27.2516	-1.26322	-0.97697	23.5927	0.769372	0.153365	2.35572	-0.383928	-0.024856	-0.77855	-0.5583	-0.51525	-0.00258	0.04008	1
498	2018	23.17	15.86	2.31	0	0	5	34.9012	-0.95687	-0.61734	23.8968	0.733793	0.129895	4.21523	0.193999	-0.028031	0.20833	-1.26322	-0.97697	-0.00267	0.07282	1
498	2019	21.29	14.74	1.75	0	0	4.8	30.5435	-1.09681	-0.56155	24.1909	0.742626	0.109497	6.11593	-0.348265	-0.0269132	-0.77244	-0.95687	-0.61734	-0.00034	0.04349	1
501	2010	25.48	13.68	1.8	0	0	10	32.1073	-0.42228	-0.52596	22.7325	0.751975	0.221949	0.799442	-0.115507	-0.00672267	-1.11554	0.14428	-0.01961	0.00563	0.05465	1
501	2011	23.75	12.24	2	0	0	9.51	26.289	-0.77824	-0.39721	22.9949	0.769568	0.218126	1.25331	-0.0398903	-0.0205678	-1.15663	-0.42228	-0.52596	-0.00331	0.04887	1
501	2012	25.55	13.14	2.41	0	0	10	29.5814	-0.15226	-0.0339	23.1247	0.760921	0.213654	1.89232	0.0126479	-0.0201191	-0.82624	-0.77824	-0.39721	-0.00406	0.05486	1
501	2013	25.93	12.93	3	0	0	10	28.3424	-0.00963	-0.15547	23.2597	0.752536	0.210281	1.95201	0.081834	-0.0201015	-1.0924	-0.15226	-0.0339	0.00282	0.04121	1
501	2014	33.28	20.43	3	0	0	9.85	60.3791	0.07519	0.02552	23.4738	0.759467	0.186109	1.95034	-0.020935	-0.0163742	-0.77981	-0.00963	-0.15547	0.00469	0.03318	1
501	2015	25.81	13.45	3	0	0	9.36	28.8562	-0.61147	-0.85112	23.5998	0.767476	0.202916	1.56815	0.1819	-0.0247899	-1.10824	0.07519	0.02552	0.00898	0.07281	1
501	2016	31.84	19.99	3	0	0	8.85	56.8331	0.03923	-0.21236	23.6019	0.659722	0.195065	1.53996	-0.123347	-0.0281905	-0.71403	-0.61147	-0.85112	-0.00096	0.04154	1
501	2017	29.59	18.19	2.21	0	0	9.19	49.0205	-0.09264	-0.22753	23.6147	0.601672	0.187633	1.46824	-0.0305318	-0.0318235	-1.0414	0.03923	-0.21236	0.00231	0.03839	1
501	2018	29.82	18.09	1.73	0	0	10	50.4789	-0.54293	-0.52988	23.8538	0.639567	0.136118	3.13944	-0.0610746	-0.0289032	-0.65377	-0.09264	-0.22753	-0.00927	0.03893	1
501	2019	29.39	18.23	1.35	0	0	9.81	51.5274	-0.93713	-0.82031	23.8843	0.596956	0.137959	2.31048	-0.00403927	-0.0126771	-1.04421	-0.54293	-0.52988	0.00745	0.03454	1
502	2010	-6.18	1.25	1.8	0	0	-9.23	16.4714	-1.33593	-1.00989	20.5222	0.717066	-0.177702	0.521199	-0.666995	-0.0393565	-0.65505	-0.43697	-0.64207	-0.00181	0.05626	0
502	2011	29.79	10.79	4	0	0	15	35.9871	-0.53853	-0.26498	19.9291	0.406705	0.147119	0.500064	-0.0070467	-0.0310086	-0.67447	-1.33593	-1.00989	-0.00934	0.05419	0
502	2012	-5.5	1.3	4	0	0	-10.8	25.656	-0.65912	-0.3982	19.5198	0.212002	-0.045084	0.261086	0.0934932	-0.0312154	-0.67148	-0.53853	-0.26498	0.00673	0.06446	0
502	2013	25.61	6.61	4	0	0	15	30.7035	-0.09797	-0.10427	19.5511	0.210434	0.033351	0.26389	-0.174564	-0.0238738	-0.67824	-0.65912	-0.3982	0.00176	0.05284	0
502	2016	27.48	13.52	4	0	0	9.96	29.3924	-0.10001	0.33961	20.2497	0.596444	0.181876	0.158944	-0.646865	-0.0506139	-0.7414	0.05001	-0.30407	-0.00517	0.07385	0
502	2017	-0.08	-1.92	1.84	0	0	0	1.41414	0.09539	-0.01997	20.0656	0.715851	-0.425426	0.25414	-0.0593079	-0.0772689	-0.3312	-0.10001	0.33961	-0.01165	0.05214	0
502	2018	16.4	15.19	1.21	0	0	0	35.6816	-0.36933	-0.40957	19.8474	0.472495	0.415964	0.296515	-0.249306	-0.1456	-0.65302	0.09539	-0.01997	-0.00633	0.04972	0
502	2019	4.42	2.63	1.79	0	0	0	1.24274	0.33169	0.01101	19.3244	0.149953	-0.045862	0.187341	0.0494724	-0.147138	-0.26291	-0.36933	-0.40957	-0.00023	0.04507	0
503	2010	42.75	10.89	8.25	8	5	10.61	4.54284	-0.05709	0.07826	21.1646	0.166907	0.008307	0.166861	-0.154471	-0.00641482	0.39408	0.11776	0.10304	0.00441	0.06832	0
503	2011	36.65	8.26	10	10	5	3.39	7.21504	-0.22977	-0.16666	21.0737	0.111885	0.014873	0.257674	-0.425027	-0.00567061	0.35257	-0.05709	0.07826	-0.00852	0.05887	0
503	2012	29.24	10.24	4	0	0	15	34.9724	0.00536	0.07229	21.1143	0.128211	0.017571	0.17352	-0.145036	-0.0160337	0.2919	-0.22977	-0.16666	0.0096	0.04565	0
503	2013	20.75	2.24	3.51	0	0	15	31.245	-0.419	-0.17303	21.0796	0.109044	0.00963	0.0760225	0.207844	-0.0281577	0.09892	0.00536	0.07229	0.01786	0.07175	0
503	2014	24.62	7.1	2.52	0	0	15	32.1063	-0.72305	-0.28976	21.0844	0.0743834	0.014872	0.0510402	-0.237396	-0.0363172	0.04929	-0.419	-0.17303	0.0091	0.05519	0
503	2015	27.55	10.81	1.74	0	0	15	38.6166	0.09927	-0.02569	21.1165	0.0687405	0.007122	0.0492295	0.321363	-0.0420009	0.07159	-0.72305	-0.28976	0.01114	0.13733	0
503	2018	0.11	-0.14	2.38	0	0	-2.13	2.0437	-1.37715	-0.80123	20.9704	0.048998	-0.144577	0.0897068	0.0680282	-0.0769372	-0.77322	-0.56126	-0.34568	-0.01549	0.09196	1
503	2019	14.65	10.53	2.17	0	0	1.95	15.2936	0.75381	0.54466	20.9896	0.0595511	0.012673	0.0848249	0.0542289	-0.0747938	-0.7507	-1.37715	-0.80123	0.0047	0.08437	1
504	2017	-0.78	-1.39	1.1	0	0	-0.49	0.652104	0.75381	0.54466	19.8188	0.682708	-0.348233	0.0552823	-0.0869523	-0.0421044	0.06917	-1.13579	-0.26957	0.01263	0.06662	1
505	2014	-6.45	-10.87	0.41	0	0	4.01	25.2169	0.25355	0.15979	21.2213	0.988419	-2.45887	0.606439	0.310347	-0.0560658	0.02837	0.55485	0.18707	0.0266	0.08771	1
505	2019	25.38	9.75	0.63	0	0	15	38.3261	-0.9875	-0.58762	22.3779	0.428227	0.061281	1.53208	0.127339	-0.0780388	-0.81283	0.73655	0.18498	0.00158	0.05761	1
506	2010	31.62	15.59	2.33	0	0	13.7	47.2404	-0.25185	-0.587	22.4279	0.822343	0.338766	0.630843	-0.391519	-0.23073	-0.41004	-1.69254	-1.20291	0.009	0.07661	0
506	2011	29.85	13.15	1.7	0	0	15	44.5216	-0.81618	-0.36989	22.5143	0.786778	0.197568	0.896392	-0.144215	-0.181867	-0.49389	-0.25185	-0.587	-0.003	0.06784	0
506	2012	26.94	18.24	2.51	0	0	6.19	46.4322	-0.35838	-0.58193	22.3618	0.692001	0.215239	0.849221	-0.279412	-0.0363621	-1.08795	-0.81618	-0.36989	-7e-05	0.06219	0
506	2015	23.87	7.61	1.26	0	0	15	34.1089	-1.67072	-1.03368	21.8989	0.524292	0.003773	0.364084	0.415373	-0.0462547	-0.56074	-0.1444	-0.04314	0.02018	0.16129	0
506	2018	6.33	8.44	1.01	0	0	-3.12	14.7949	-0.09486	-0.21048	21.6526	0.559942	0.027227	1.01349	0.174246	-0.0930978	-0.7675	1.18131	0.94055	-0.02193	0.08781	0
506	2019	0.46	3.33	0.98	0	0	-3.85	5.3659	-0.67007	-0.4392	21.6872	0.582766	-0.029107	0.979935	0.301469	-0.0906681	0.13847	-0.09486	-0.21048	0.00323	0.06285	0
507	2010	21.59	17.63	3.31	0	0	0.65	45.794	-0.44678	-0.08261	21.3206	0.218068	0.148946	0.417054	-0.332415	-0.0681605	-0.73864	-0.12172	0.056	0.00804	0.06857	1
507	2011	22.11	18.89	3.02	0	0	0.2	53.6444	-0.84249	-0.32397	21.9517	0.476831	0.175629	1.24383	-0.140056	-0.0710819	-0.39562	-0.44678	-0.08261	-0.00793	0.04582	1
507	2012	22.02	17.49	3.54	0	0	0.99	44.4871	-1.43852	-0.85514	21.9869	0.4375	0.080409	1.16281	-0.223458	-0.070122	-0.17556	-0.84249	-0.32397	0.00357	0.05334	1
507	2013	17.61	12.17	4	0	0	1.44	20.832	-0.44786	-0.69531	22.0922	0.354787	0.040257	0.923748	0.217912	-0.0489011	0.29377	-1.43852	-0.85514	0.00713	0.08857	1
507	2014	17.31	8.31	4	0	0	5	10.0258	0.05906	0.03299	22.4023	0.50672	0.006535	0.759405	0.30763	-0.0599679	-0.32777	-0.44786	-0.69531	0.01211	0.07257	1
507	2015	16.56	10.08	2.99	0	0	3.49	13.576	-0.6165	-0.11621	22.4234	0.488875	0.029602	0.935724	0.448574	-0.0424211	-0.3303	0.05906	0.03299	0.00115	0.09646	1
507	2016	16.92	10.63	2.55	0	0	3.74	15.2459	-1.20869	-0.56534	22.4674	0.490038	0.042068	1.15382	-0.886052	-0.0152114	-0.72782	-0.6165	-0.11621	-0.00226	0.04386	1
507	2017	17.64	11.78	2.36	0	0	3.5	18.8708	0.39536	0.54466	22.5008	0.477613	0.055221	0.735948	0.984129	-0.00850315	-0.32227	-1.20869	-0.56534	0.0129	0.08706	1
507	2018	20.07	13.11	2.46	0	0	4.5	23.5225	-0.76863	-0.46848	22.6459	0.522906	0.060287	1.31236	-0.763693	-0.00629789	-0.32056	0.39536	0.58518	-0.00635	0.06332	1
507	2019	18.88	13.29	2.33	0	0	3.26	24.2779	0.75381	0.53683	22.948	0.38872	0.055409	1.61933	-0.119557	-0.00364589	-0.27619	-0.76863	-0.46848	-0.00059	0.03682	1
509	2014	4.3	0.57	4	0	0	-0.27	2.53996	-1.12179	-0.67938	20.2558	0.980329	-1.26421	0.156828	0.632158	-0.107614	-0.35744	-1.39519	-1.19855	0.00738	0.0907	0
509	2015	11.54	7.75	4	0	0	-0.21	9.89446	0.03893	-0.01496	20.1573	0.941537	0.872038	0.0799852	0.220333	-0.112454	-0.4748	-1.12179	-0.67938	0.01932	0.12133	0
509	2018	3.24	0.99	4	0	0	-1.75	3.58862	-0.69512	-1.03368	19.148	0.926764	-2.06689	0.0928497	0.526613	-0.0606341	0.56392	-0.5668	-0.31637	-0.01745	0.10425	0
510	2010	11.75	10.86	0.71	0	0	0.18	18.1727	0.21563	0.18901	21.6068	0.513404	0.071366	0.46668	-0.370195	-0.0597186	-0.24882	0.18967	0.09647	-0.0001	0.06448	0
510	2011	3.63	3.08	1.09	0	0	-0.54	1.66614	-0.3026	-0.14742	21.5794	0.524906	-0.100951	0.768256	0.246058	-0.0596404	-0.27464	0.21563	0.18901	-0.00813	0.06503	0
510	2017	10.21	8.29	1.81	0	0	0.11	10.2327	-0.38182	-0.04902	21.1292	0.416092	0.049066	0.278686	-0.410143	-0.0551022	0.69554	0.04175	0.16006	-0.00486	0.05494	0
510	2018	13.92	11.83	1.61	0	0	0.48	20.8036	-0.0736	-0.30644	21.1183	0.35626	0.112303	0.620058	-0.227887	-0.051715	0.73499	-0.38182	-0.04902	-0.01396	0.0575	0
510	2019	12.15	9.99	1.59	0	0	0.57	14.6257	-1.34861	-0.93007	21.1998	0.347894	0.064542	0.635507	0.139108	-0.0253685	0.33483	-0.0736	-0.30644	0.00263	0.05621	0
513	2010	25.45	18.23	1.62	0	0	5.6	47.3554	-0.82195	-0.44234	22.0213	0.279313	0.186033	0.45485	-0.0382001	-0.0811948	-0.41489	0.14849	0.21305	0.00355	0.05562	0
513	2011	27.51	20.34	1.27	0	0	5.9	59.7557	-0.75124	-0.74622	22.25	0.345714	0.137255	1.22448	0.0621612	-0.0881673	-0.2051	-0.82195	-0.44234	-0.01341	0.05197	0
513	2012	27.79	20.49	1.91	0	0	5.39	59.6167	-0.24558	-0.20497	22.452	0.435524	0.153502	0.881134	-0.0137576	-0.0437079	-0.33161	-0.75124	-0.74622	0.01237	0.05684	0
513	2015	28.39	20.26	1.35	0	0	6.78	59.412	0.20418	0.35381	22.8124	0.404534	0.148345	0.559694	0.273534	-0.0196523	-0.75694	-0.04257	0.01561	0.01433	0.09361	0
513	2016	28.27	20.26	1.79	0	0	6.22	58.5043	-0.99049	-0.4156	23.0774	0.325153	0.1393	0.631696	-0.174603	-0.0128195	-0.75665	0.20418	0.35381	0.00187	0.04282	0
513	2017	35.31	24.94	2.26	0	0	8.11	88.7048	0.75381	0.54466	23.4894	0.293382	0.489409	0.65733	0.00544614	-0.122805	-0.30787	-0.99049	-0.4156	0.00811	0.03623	0
513	2018	33.57	24.44	2.22	0	0	6.91	84.9202	-0.16526	0.04386	23.5819	0.326166	0.102832	1.46582	0.0436176	-0.124733	-0.24829	1.19534	0.8893	-0.01163	0.0559	0
513	2019	32.71	23.48	2.91	0	0	6.32	77.1464	0.02807	0.15844	23.6123	0.317149	0.121671	0.867503	0.0140046	-0.123512	-0.28918	-0.16526	0.04386	0.01236	0.04415	0
514	2010	27.18	13.77	2.04	0	0	11.37	35.0602	-0.26075	-0.0807	22.2505	0.467011	0.070133	0.767018	-0.630326	-0.0209275	0.43759	-0.70879	-0.88489	-0.00515	0.06199	1
514	2011	25.66	13.03	1.54	0	0	11.09	32.6907	-0.07653	0.03678	22.3822	0.456428	0.08458	1.62718	-0.395921	-0.0180346	0.44268	-0.26075	-0.0807	-0.01127	0.03897	1
514	2012	-4.9	1.51	0.94	0	0	-7.35	10.4768	-1.52913	-0.72833	22.6352	0.551443	0.010039	1.77131	0.0286114	-0.0256479	0.4496	-0.07653	0.03678	0.00455	0.04951	1
514	2015	-7.93	5.83	1.24	0	0	-15	49.5899	-1.55379	-1.03368	22.7191	0.547649	-0.029993	0.757652	0.462455	-0.0213005	0.11004	-0.36047	-0.4134	0.02097	0.13507	1
514	2016	20.83	11.77	1.78	0	0	7.28	21.5844	0.58341	0.26117	22.6076	0.489082	0.023127	0.667871	-0.279513	-0.0212914	0.4831	-1.55379	-1.40584	0.00342	0.07788	1
514	2017	29.31	11.29	3.96	0	0	14.06	33.8028	-0.0706	-0.28847	22.5649	0.451933	0.028885	1.2214	0.0188956	-0.0114606	0.46766	0.58341	0.26117	-0.0113	0.04973	1
516	2010	54.31	13.36	7.32	15	9	9.63	8.17874	-1.23384	-0.62785	21.719	0.605198	0.151261	0.672726	-0.0479412	-0.0330305	-0.48599	-0.39248	-0.08167	0.00579	0.04928	0
516	2011	70.52	13.89	8.63	20	9	19	22.959	-0.17044	-0.01102	21.8691	0.644467	0.11638	0.894221	-0.607386	-0.0371296	-0.85585	-1.23384	-0.62785	-0.00176	0.04234	0
516	2012	61.15	15.1	9.05	18	9	10	13.4096	-1.65903	-1.03368	22.0135	0.671566	0.095914	1.16815	-0.0541529	-0.023566	-0.92436	-0.17044	-0.01102	-0.00148	0.03838	0
516	2013	61.81	14.45	7.73	18	13	8.63	14.3874	-0.36806	-0.41548	22.0074	0.644833	0.098158	0.856588	0.271232	-0.0235537	-0.96099	-1.65903	-1.09037	0.00758	0.05522	0
516	2014	23.83	14.11	2.6	0	0	7.12	28.5945	0.18031	-0.0626	21.9798	0.545332	0.243229	0.403319	0.216076	-0.0330209	-0.93397	-0.36806	-0.41548	0.01529	0.05279	0
516	2015	68.21	14.62	9.82	20	15	8.77	16.3138	-1.00819	-0.87808	22.3935	0.373586	0.097852	0.306329	0.307041	-0.0335923	-0.89081	0.18031	-0.0626	0.0182	0.11906	0
516	2016	74.3	13.94	9.65	20	15	15.71	11.0304	0.75381	0.54466	22.438	0.370194	0.058969	0.356767	-0.61662	-0.0290268	-0.85229	-1.00819	-0.87808	-0.00017	0.06462	0
516	2017	21.98	9.57	2.7	0	0	9.71	19.307	-1.05996	-0.93706	22.4867	0.377534	0.055203	0.605143	-0.210343	-0.0249812	-0.83752	1.99256	1.27161	-0.01236	0.05804	0
517	2010	33.16	14.58	3.61	0	0	14.97	45.9585	0.34061	0.14265	22.6947	0.734616	0.138339	1.05059	-0.243219	-0.20211	-0.50017	-0.63295	-0.32289	-0.00574	0.07407	0
517	2011	29.83	13.78	4	0	0	12.05	34.625	-1.64304	-0.61131	23.0579	0.776253	0.192007	1.90398	-0.200001	-0.197367	0.21141	0.34061	0.14265	-0.00284	0.05761	0
517	2012	26.81	14.47	4	0	0	8.34	30.2363	0.57376	0.37751	23.0962	0.73887	0.165991	1.32839	-0.0153565	-0.110647	0.23845	-1.64304	-0.61131	0.00968	0.06384	0
517	2013	32.1	15.42	4	0	0	12.68	41.6954	0.38246	-0.10123	22.8305	0.604261	0.149719	1.58486	-0.572714	-0.0657022	-0.03073	0.57376	0.37751	-0.00777	0.03732	0
517	2014	26.02	15.01	2.76	0	0	8.25	33.1144	-0.45439	-0.37871	22.5155	0.387116	0.089197	0.746207	0.0260294	-0.0623975	-0.84867	0.38246	-0.10123	0.01109	0.06623	0
517	2015	60.55	17.42	13.14	15	8	6.99	16.1431	-0.45443	-0.3408	22.7945	0.543365	0.028283	0.367023	0.123088	-0.0512353	-0.90625	-0.45439	-0.37871	0.03003	0.14478	0
517	2016	25.87	9.6	2.87	0	0	13.4	29.2211	-0.95408	-0.40274	23.1308	0.668969	0.040805	0.663184	-0.322481	-0.0499423	-0.90711	-0.45443	-0.3408	-0.00266	0.0717	0
517	2017	26.64	13.69	2.38	0	0	10.57	32.5735	-1.67072	-1.03368	23.3031	0.678841	0.136851	1.22613	-0.0771454	-0.0518681	-0.35267	-0.95408	-0.40274	-0.00806	0.0342	0
517	2018	30.38	13.22	3.09	0	0	14.07	39.5385	-0.92897	-0.80953	23.9144	0.803889	0.121725	3.30609	0.150259	-0.0174185	-0.34337	-2.25057	-1.19351	-0.00203	0.11181	0
517	2019	30.11	15.74	3.39	0	0	10.98	39.6955	-1.67072	-1.03368	24.4125	0.831331	0.304914	4.5533	-0.0680615	-0.0274404	-0.64915	-0.92897	-0.80953	0.00463	0.05025	0
518	2010	8.46	9.47	1.08	0	0	-2.09	16.1802	-0.40086	-0.29058	20.6846	0.0855663	0.011679	0.133489	0.107882	-0.072211	1.04081	-1.21108	-0.97919	0.01238	0.06612	0
518	2011	17.83	6.76	1.07	0	0	10	16.6521	-0.72389	-0.19513	20.6927	0.055853	0.002731	0.243434	-0.254923	-0.0437566	1.19055	-0.40086	-0.29058	-0.00898	0.07108	0
518	2012	20.03	8.71	1.32	0	0	10	19.4733	-1.41498	-0.3499	20.6321	0.0904971	0.016587	0.229108	-0.391604	-0.0598805	1.64067	-0.72389	-0.19513	0.00151	0.05588	0
518	2013	-0.22	0.62	1.18	0	0	-2.02	1.1695	-1.67072	-1.03368	20.528	0.111607	-0.127436	0.242112	0.0398059	-0.0424444	1.18922	-1.41498	-0.3499	-0.00229	0.0397	0
518	2014	18.15	6.98	1.17	0	0	10	16.841	-0.65453	-0.94408	20.5225	0.117947	-0.01265	0.144735	0.191081	-0.0509405	1.64067	-2.00014	-1.21306	0.0109	0.05253	0
518	2015	-6.64	-0.76	0.93	0	0	-6.81	7.80014	-1.4584	-1.03368	20.5424	0.270619	-0.169744	0.114165	0.335423	-0.0495015	1.26051	-0.65453	-0.94408	0.01184	0.0882	0
518	2016	17.06	6.41	0.65	0	0	10	16.6604	-0.33013	0.02579	20.7405	0.399331	0.009196	0.111278	-0.418831	-0.0584949	1.64067	-1.4584	-1.46495	0.00559	0.04852	0
518	2017	17.57	7.23	0.34	0	0	10	18.1295	-1.29085	-1.006	20.6524	0.274877	0.016555	0.132293	-0.393185	-0.058057	1.64067	-0.33013	0.02579	-0.00474	0.02733	0
518	2018	4	2.77	0.44	0	0	0.79	1.05812	-1.67072	-0.86093	20.6463	0.305737	-0.045082	0.259912	-0.0389746	-0.0460934	1.64067	-1.29085	-1.006	-0.01121	0.065	0
518	2019	19.22	8.9	0.32	0	0	10	21.0861	-1.15138	-0.90126	20.6353	0.278996	0.026853	0.245051	0.246046	-0.0448412	1.64067	-2.07344	-0.86093	0.00523	0.10386	0
519	2010	11.09	9.73	0.81	0	0	0.55	14.2068	0.0495	-0.0965	19.9901	0.245625	0.031804	0.157963	-0.01503	-0.0641261	0.25721	0.37802	0.23177	0.00201	0.08303	1
519	2011	7.32	4.71	0.58	0	0	2.03	3.18498	-1.20551	-0.9798	19.9727	0.256212	-0.031621	0.348816	-0.550151	-0.0642412	0.28411	0.0495	-0.0965	-0.01421	0.05548	1
519	2012	12.34	6.85	0.49	0	0	5	8.3415	-0.07199	-0.20976	19.9772	0.252177	0.009908	0.208642	0.402428	-0.0532314	0.18215	-1.20551	-0.9798	0.01623	0.09089	1
519	2013	19.85	16.03	0.67	0	0	3.15	37.7056	-0.57216	-0.1739	22.3163	0.266653	0.136466	0.531044	-0.28423	-0.0550988	-0.75987	-0.07199	-0.20976	0.00237	0.05187	1
519	2016	13.29	9.31	1.6	0	0	2.38	11.9151	0.08302	0.16346	23.0516	0.282296	0.024176	0.666494	0.324715	-0.0555967	-0.56183	-0.76826	-0.74862	-0.00041	0.06623	1
519	2017	14.66	9.06	1.8	0	0	3.8	11.3561	0.13141	0.02798	22.9983	0.226262	0.016151	0.703744	-0.219127	-0.0619912	-0.11867	0.08302	0.16346	-0.00634	0.05876	1
519	2018	18.48	13.11	1.7	0	0	3.67	23.9858	-0.73428	-0.65608	23.0672	0.245685	0.045183	1.18065	-0.282662	-0.0201692	-0.07014	0.13141	0.02798	-0.00705	0.0577	1
519	2019	17.55	12.36	1.57	0	0	3.62	21.3477	-0.25665	-0.06144	23.1222	0.256386	0.031803	1.03769	0.155642	-0.0291666	-0.61974	-0.73428	-0.65608	0.0054	0.05778	1
520	2010	13.2	7.68	0.72	0	0	4.8	9.53856	0.75381	-0.05667	22.7744	0.853835	0.010563	2.29606	-0.209554	-0.0566784	-0.74134	0.23055	0.24791	-0.00066	0.05818	1
520	2011	-1.54	-3.82	2.31	0	0	-0.03	3.89102	-0.55822	-0.23139	22.9007	0.973778	-1.29045	3.99915	-0.263852	-0.0718532	-0.73317	1.23429	-0.05667	-0.00919	0.05372	1
520	2016	16.1	7.1	4	0	0	5	7.9136	0.26111	0.54197	20.0842	0.496333	0.037229	0.0660103	-1.00391	-0.0964065	0.24474	-0.76235	-0.61269	-0.0057	0.0782	0
520	2017	16.69	11.04	4	0	0	1.65	16.9786	-1.48324	-0.72203	20.0712	0.391237	0.17435	0.128043	-0.835687	-0.0796544	0.25957	0.26111	0.54197	-0.01276	0.03622	0
520	2018	20.24	11.45	4	0	0	4.79	17.623	-0.32293	-0.44639	20.26	0.399409	0.176149	0.215867	-0.0852512	-0.0612215	0.22259	-1.48324	-0.72203	-0.00469	0.06108	0
520	2019	16.14	10.09	4	0	0	2.05	13.9821	0.5574	0.21221	20.2493	0.343084	0.081703	0.145755	0.0917198	-0.0614363	0.83389	-0.32293	-0.44639	0.0083	0.04371	0
521	2010	21.43	13.52	3	0	0	4.91	24.8099	0.06814	0.17053	22.6856	0.614091	0.159431	1.48813	-0.490202	-0.0258407	-0.71364	-0.25777	-0.24905	-0.00081	0.06116	1
521	2011	24.31	13.78	3	0	0	7.53	27.4788	-0.40384	-0.28546	22.7518	0.624569	0.031796	3.42731	-0.55647	-0.0245284	-0.29081	0.06814	0.17053	-0.01386	0.04444	1
521	2012	28.38	15.38	3	0	0	10	36.8919	-1.17832	-0.7949	22.7884	0.621935	0.055238	3.46291	0.0939775	-0.014715	-0.18277	-0.40384	-0.28546	0.00172	0.0444	1
521	2013	22.09	15.61	3	0	0	3.48	33.4378	-0.85466	-0.71635	22.8659	0.623602	0.089232	2.87686	0.0189698	-0.0137267	-0.25744	-1.17832	-0.7949	0.00626	0.04298	1
521	2014	25.3	15.43	3	0	0	6.87	33.2528	-1.26403	-0.62337	22.9215	0.61834	0.084382	2.30055	0.202023	-0.00920985	-0.8006	-0.85466	-0.71635	0.00732	0.06225	1
521	2015	26.13	13.19	2.94	0	0	10	29.2129	-0.99112	-1.03368	22.9278	0.622796	0.006188	2.06347	0.205719	-0.00880505	-0.73922	-1.26403	-0.62337	0.00509	0.07374	1
521	2016	21.37	14.21	3	0	0	4.16	27.3789	0.65742	0.21541	23.2496	0.586964	0.050743	2.04988	-0.344973	-0.0139098	-0.82472	-0.99112	-1.08843	3e-05	0.04211	1
521	2017	26.44	13.44	3	0	0	10	29.9638	0.75381	0.49356	23.4934	0.676899	0.006993	3.56645	-0.153725	-0.0191002	-0.75915	0.65742	0.21541	-0.00542	0.0304	1
521	2018	15.18	13.1	2.73	0	0	-0.65	26.6798	-0.215	-0.41011	23.4681	0.66999	0.006777	5.95398	-0.0313269	-0.0210852	-0.70497	0.81189	0.49356	-0.00895	0.04952	1
521	2019	25.19	12.32	2.87	0	0	10	26.6224	-1.67072	-1.01464	23.3767	0.640058	0.008492	4.68923	0.143566	-0.0190172	-0.75659	-0.215	-0.41011	0.00394	0.03997	1
523	2010	15.94	9.55	1.59	0	0	4.8	13.1908	0.12323	0.0392	20.6529	0.489093	0.03049	0.367407	0.475182	-0.0376608	0.34808	0.49281	0.21851	0.01423	0.07654	1
523	2011	19.22	7.53	1.69	0	0	10	17.1351	-0.77575	-0.42629	21.1407	0.345721	0.024857	0.655793	-1.20448	-0.0458561	0.04758	0.12323	0.0392	-0.00532	0.05418	1
523	2012	20.71	10.51	1.2	0	0	9	21.4239	-0.3307	-0.30753	21.3333	0.449016	0.020149	0.758635	-0.0109856	-0.0365928	0.08276	-0.77575	-0.42629	0.00251	0.05769	1
523	2013	14.5	10.18	1.22	0	0	3.1	14.5362	0.75381	0.54466	21.6379	0.58191	0.031885	0.608094	0.381099	-0.026032	0.07237	-0.3307	-0.30753	0.01185	0.05798	1
523	2014	17.52	10.1	1.41	0	0	6.01	15.7456	0.12285	-0.45438	21.8257	0.642641	0.03771	0.679193	-0.44303	-0.0166502	0.07111	1.12077	0.66578	0.0029	0.04419	1
523	2015	17.51	9.79	1.6	0	0	6.12	14.9077	-0.19389	-0.25913	21.9845	0.68796	0.02725	0.52491	0.515939	-0.0149559	-0.04282	0.12285	-0.45438	0.015	0.11926	1
523	2016	21.01	9.75	1.31	0	0	9.95	21.4994	-0.62545	-0.63562	22.1512	0.571952	0.027016	0.701989	-0.472628	-0.0303233	0.09382	-0.19389	-0.25913	-0.00401	0.05623	1
523	2017	21.15	9.43	1.72	0	0	10	20.4838	0.75381	0.54466	22.2945	0.617673	0.018648	1.16199	-0.156252	-0.0463893	0.12678	-0.62545	-0.63562	-0.00656	0.03052	1
523	2018	18.67	9.53	1.41	0	0	7.73	16.5696	-1.00678	-0.88492	22.6784	0.73211	0.017727	2.85026	-0.0709177	-0.0576529	0.14442	2.13859	1.25329	-0.01079	0.06078	1
523	2019	19.64	9.62	1.59	0	0	8.43	17.7983	0.75381	0.54466	22.9085	0.785858	0.030107	1.91239	0.214097	-0.052596	0.04716	-1.00678	-0.88492	0.01466	0.07165	1
525	2010	13.29	8.04	0.25	0	0	5	10.8759	-0.29274	-0.1805	22.0302	0.802555	-0.012957	0.847901	-0.191939	-0.026241	0.31616	0.06862	-0.04117	-0.00026	0.05287	1
525	2011	15.13	10.12	0.44	0	0	4.57	15.5419	-0.14095	-0.20854	22.7584	0.620172	0.040394	1.08783	-0.0960156	-0.0279069	0.24006	-0.29274	-0.1805	-0.00095	0.05125	0
525	2012	17.16	13.41	0.34	0	0	3.41	26.5357	-0.76434	-0.5538	22.9333	0.650526	0.097966	1.52942	0.0778586	-0.0266601	-0.88301	-0.14095	-0.20854	-0.00216	0.04614	0
525	2013	18.75	14.84	0.41	0	0	3.5	32.4662	-0.00925	0.00959	23.0573	0.654953	0.105318	1.35621	0.175539	-0.0096169	-0.9106	-0.76434	-0.5538	0.00617	0.05456	0
525	2014	20.85	17.4	0.2	0	0	3.25	45.2836	0.75381	0.54466	23.0971	0.630683	0.107731	1.33403	-0.0590835	-0.0120535	-1.06105	-0.00925	0.00959	0.00179	0.03447	0
525	2015	23.23	18.09	0.14	0	0	5	48.8682	-1.12365	-0.95209	22.836	0.518339	0.033239	0.962571	-0.0297954	-0.0228016	-1.09535	1.05118	0.56441	0.00478	0.08208	0
525	2016	21.21	16.05	0.16	0	0	5	38.5311	-0.29111	-0.32099	23.0798	0.540696	0.028759	1.05535	-0.155286	-0.019338	-1.15751	-1.12365	-0.95209	0.00251	0.05234	0
525	2017	26.71	22.89	0.7	0	0	3.12	78.2983	-0.21699	-0.12472	23.2286	0.548565	0.139294	1.0455	0.0377849	-0.0204835	-1.13679	-0.29111	-0.32099	0.00478	0.05285	0
525	2018	24.03	19.35	0.82	0	0	3.86	54.9013	-1.33296	-0.86462	23.3196	0.64405	0.138245	1.64629	-0.0873346	-0.0153037	-1.10739	-0.21699	-0.12472	-0.00532	0.0488	0
525	2019	13.25	8.06	0.19	0	0	5	10.9774	-0.27052	-0.04201	23.3452	0.670422	-0.072355	2.43799	0.0441143	-0.0299682	-1.0255	-1.33296	-0.86462	-0.0057	0.04801	0
526	2010	15.59	3.37	0	0	0	12.22	22.4151	0.75381	0.51868	19.0756	0.184769	0.045462	0.162558	-0.321231	-0.060578	0.38927	-0.01394	0.34153	0.00091	0.06886	0
526	2011	19.67	9.08	0	0	0	10.59	23.4425	-1.49601	-0.81393	19.1047	0.205193	0.028312	0.314541	-0.218673	-0.0766861	0.35652	0.8145	0.51868	-0.01064	0.0562	0
526	2012	23.6	8.6	0	0	0	15	37.5136	-1.66471	-0.14422	19.1294	0.201354	0.022981	0.222756	-0.0905942	-0.0632388	0.09495	-1.49601	-0.81393	0.00922	0.06473	0
526	2013	-4.77	3.08	0	0	0	-7.85	13.3117	0.30012	-0.44378	19.1036	0.214055	-0.041867	0.10718	0.167477	-0.0631444	0.10838	-1.66471	-0.14422	0.03004	0.10994	0
528	2010	57.86	17.63	8.67	7	21.5	3.06	47.4087	0.05435	0.08407	23.6462	0.544765	0.246375	0.772986	-0.114733	-0.0301543	-1.0696	-1.82262	-1.06359	0.01268	0.06391	1
528	2011	65.5	20.38	8.21	14	17	5.91	28.9253	0.44911	0.19333	23.8479	0.589365	0.148929	1.73257	-0.13242	-0.0300032	-1.04211	0.05435	0.08407	-0.01312	0.04827	1
528	2012	62.64	16.2	11.33	12	20	3.11	31.9454	0.20486	0.33828	23.8405	0.586932	0.029865	2.00502	-0.0106688	-0.0235685	-1.00023	0.44911	0.19333	-0.00085	0.05895	1
528	2013	70.52	18.95	11.24	12	24.5	3.83	49.949	-0.44923	-0.34069	23.8225	0.577607	0.035492	3.09925	-0.0637613	-0.0298281	-0.90798	0.20486	0.33828	-0.00728	0.03915	1
528	2014	59.57	16.93	11.64	12	14	5	15.4795	0.04436	-0.06417	23.7583	0.561288	0.020989	1.46952	0.217784	-0.0311729	-0.95086	-0.44923	-0.34069	0.01461	0.04251	1
528	2015	18.43	12.8	0.63	0	0	5	24.2608	-0.459	-0.42819	23.738	0.563075	0.002303	2.18523	0.405323	-0.0291006	-1.12646	0.04436	-0.06417	-0.0031	0.07914	1
528	2016	68.03	13.56	11.47	15	23	5	33.7637	-0.56651	-0.61931	23.7478	0.570183	0.005359	2.50247	-0.553087	-0.0245879	-1.15159	-0.459	-0.42819	-0.00131	0.04262	1
528	2017	20.81	14.76	1.05	0	0	5	31.4698	0.10855	0.0295	23.7986	0.579048	0.035877	2.25644	0.056868	-0.0209721	-1.11452	-0.56651	-0.61931	0.00403	0.03952	1
528	2018	22.97	17.6	1.49	0	0	3.88	44.3021	-0.02394	-0.00808	23.9895	0.614775	0.083674	2.95204	0.199465	-0.0245738	-1.1121	0.10855	0.0295	0.00032	0.05621	1
528	2019	23.44	18.36	1.41	0	0	3.67	48.532	-0.18034	-0.21283	24.1198	0.637307	0.102619	2.91533	-0.179356	-0.0243187	-1.10117	-0.02394	-0.00808	0.00377	0.03903	1
529	2010	23.09	11.12	1.97	0	0	10	24.1811	-1.41566	-0.69701	20.7162	0.27863	0.087934	0.258113	-0.616757	-0.079064	-0.05014	0.28063	0.05496	-0.00065	0.05795	1
529	2011	20.9	9.48	2.26	0	0	9.16	18.3043	-0.52811	-0.4526	20.8252	0.291967	0.093464	0.299164	-0.208063	-0.0627442	-0.53905	-1.41566	-0.69701	0.00051	0.05191	1
529	2012	20.92	9.48	1.44	0	0	10	20.8829	-0.92786	-0.41265	20.9102	0.298454	0.075743	0.303667	-0.232037	-0.0602535	-1.0744	-0.52811	-0.4526	0.00227	0.04243	1
529	2013	22.11	10.08	2.03	0	0	10	21.5914	-0.22509	-0.13571	20.9891	0.293831	0.090861	0.337044	-0.199917	-0.0174644	-1.05555	-0.92786	-0.41265	0.00068	0.04973	1
529	2014	23.33	12.91	2.09	0	0	8.33	26.3135	0.5746	0.54466	21.1105	0.270361	0.153805	0.27941	0.162143	-0.0431649	-0.67935	-0.22509	-0.13571	0.00702	0.04956	1
529	2015	22	10.42	1.58	0	0	10	22.8546	0.16147	-0.07765	21.0955	0.208073	0.06691	0.205928	0.143797	-0.0435358	-1.06378	0.5746	0.69528	0.01401	0.10321	1
529	2016	21.9	9.39	2.83	0	0	9.68	18.7923	0.41063	0.50984	21.1858	0.214726	0.089447	0.230528	-0.0941655	-0.0413309	-1.09717	0.16147	-0.07765	0.00166	0.06414	1
529	2017	28.68	17.74	3	0	0	7.94	44.4485	-0.17189	0.11885	21.4377	0.291799	0.115733	0.516172	-0.22118	-0.0314242	-0.64705	0.41063	0.50984	-0.00991	0.04029	1
529	2018	31.43	19.02	3	0	0	9.41	52.3479	-0.13294	-0.26851	21.4692	0.256164	0.126937	0.806153	-0.033391	-0.0286863	-0.65342	-0.17189	0.11885	-0.00643	0.05307	1
529	2019	30.14	19.91	3	0	0	7.23	55.1994	0.04622	0.17231	21.6662	0.301763	0.170469	0.64203	0.309028	-0.0145833	-0.64903	-0.13294	-0.26851	0.01081	0.07185	1
530	2010	18.06	11.98	4	0	0	2.08	19.7228	-0.23478	-0.22508	21.7922	0.375602	0.060958	1.04312	0.0861382	-0.0257459	0.33113	0.55448	0.70695	0.00686	0.06721	1
530	2011	26.13	17.13	4	0	0	5	39.5763	-1.67072	-1.03368	21.8396	0.395404	0.051006	1.64059	-0.461783	-0.0258074	0.02651	-0.23478	-0.22508	-0.0058	0.06206	1
530	2012	23.72	18.76	4	0	0	0.96	51.2663	0.05076	-0.06011	21.8007	0.349769	0.067115	1.83792	0.149519	-0.0275612	0.10583	-2.44825	-1.3377	-0.00024	0.07314	1
530	2013	64.64	20.66	12.5	15	14	2.48	34.914	-0.65846	-0.37833	21.8109	0.322938	0.081124	1.24521	0.0949507	-0.0295148	-0.81505	0.05076	-0.06011	0.00964	0.05611	1
530	2014	23.72	18.36	4	0	0	1.36	48.4823	-0.29132	-0.33887	21.8397	0.324261	0.056237	1.12899	-0.0312217	-0.0297213	-0.69069	-0.65846	-0.37833	0.00396	0.05015	1
530	2015	67.97	17.64	14.69	15	20	0.64	45.6782	-0.07527	-0.01823	22.13	0.335244	0.05493	0.877347	0.233294	-0.0251903	-0.77919	-0.29132	-0.33887	0.01741	0.12785	0
530	2016	20.57	17.06	2.92	0	0	0.59	43.0586	-0.09429	0.03699	22.3294	0.334328	0.060329	1.04464	-0.324434	-0.00718558	-0.83079	-0.07527	-0.01823	-0.00131	0.05589	0
530	2017	20.67	16.79	2.68	0	0	1.2	41.0153	-0.40669	-0.53099	22.4495	0.378105	0.05959	1.73064	-0.121521	-0.00587699	-0.71017	-0.09429	0.03699	-0.00651	0.04032	0
530	2018	17.69	14.93	1.56	0	0	1.2	32.8383	-1.09906	-0.23348	22.4404	0.378905	0.03222	2.74013	-0.0705271	-0.00711882	-0.65776	-0.40669	-0.53099	-0.00704	0.06015	0
530	2019	9.9	13.42	1.48	0	0	-5	37.537	-1.05824	-0.99043	22.4326	0.374875	0.024918	2.33663	0.112314	-0.0075096	-0.66093	-1.09906	-0.23348	0.00474	0.05056	0
531	2010	26.83	13.9	3	0	0	9.93	31.369	0.41311	0.03219	22.5704	0.618082	0.118758	1.92353	-0.0715567	-0.0366338	-1.10207	0.58229	0.41346	-0.00521	0.05515	1
531	2011	19.35	8.62	0.73	0	0	10	19.9906	-1.67072	-1.03368	22.5941	0.657995	0.045424	2.8855	-0.110195	-0.0399823	-0.94351	0.41311	0.03219	-0.00947	0.05063	1
531	2012	30.17	19.05	1.97	0	0	9.15	53.692	-0.32989	-0.21074	22.7897	0.6875	0.125687	1.83243	0.0436473	-0.0466146	-1.04262	-1.8357	-1.3377	0.01492	0.06661	1
531	2013	33.58	22.01	1.57	0	0	10	72.2763	-1.67072	-0.9833	22.8501	0.67673	0.143944	2.02877	-0.049832	-0.0522675	-1.0315	-0.32989	-0.21074	0.00046	0.04243	1
531	2014	28.19	22.89	1.04	0	0	4.26	76.8492	-0.107	0.38298	22.7373	0.535875	0.256266	0.816239	0.108053	-0.0324417	-0.98351	-1.76573	-0.9833	0.01757	0.06521	1
531	2017	21.63	14.4	0.21	0	0	7.02	32.6226	-0.49446	-0.3638	22.9423	0.541766	0.047628	1.68895	-0.0829173	-0.0385241	-0.66997	0.88511	0.81759	-0.00665	0.02405	1
531	2018	26.44	15.61	0.83	0	0	10	40.9093	-1.64049	-0.66021	23.0558	0.588476	0.024233	2.97243	-0.0792504	-0.0277527	-1.01214	-0.49446	-0.3638	-0.00709	0.05167	1
531	2019	28.26	19.12	2.34	0	0	6.8	51.5129	-0.65844	-0.39394	23.1767	0.602805	0.095447	2.47065	0.259611	-0.0277901	-0.67355	-1.64049	-0.66021	0.0097	0.08851	1
532	2010	50.2	13.08	9.12	9	14	5	10.4506	-0.84186	-0.64076	20.9358	0.205617	0.026421	0.390851	-0.853106	-0.0342553	-0.46864	0.3462	0.02572	-0.00356	0.06484	1
532	2011	20.46	15.43	0.76	0	0	4.27	34.6346	-0.79437	-0.36981	20.7404	0.18351	0.044053	0.387288	0.119827	-0.0342389	-0.45506	-0.84186	-0.64076	-0.00134	0.07034	1
532	2012	19.6	15.47	0.96	0	0	3.17	34.6919	0.23534	0.17912	20.6897	0.137633	0.073145	0.353289	-0.496203	-0.0342546	-0.72339	-0.79437	-0.36981	0.00181	0.04186	1
532	2016	12.11	6.32	3.76	0	0	2.03	5.7741	0.17823	0.04863	21.3944	0.582156	0.06794	0.303834	-0.0287418	-0.0289358	-0.68487	-0.5203	-0.41413	-0.00435	0.08268	1
532	2017	19.91	12.57	4	0	0	3.34	21.1758	-1.39344	-1.03368	21.572	0.628915	0.076889	0.6462	-0.42179	-0.0350013	-0.6793	0.17823	0.04863	-0.01037	0.04005	1
532	2018	22.54	13.54	4	0	0	5	24.5443	-1.67072	-0.67115	21.6715	0.6367	0.071604	0.758621	0.431276	-0.0327614	-0.68159	-1.39344	-1.10711	0.00394	0.10531	1
533	2010	8.29	3.63	0.27	0	0	4.39	3.75542	0.45108	0.22347	21.6029	0.596963	0.155809	0.341358	-0.0756367	-0.0288722	-0.1704	0.40456	-0.0992	0.00314	0.04925	0
533	2011	3.89	8.43	0.19	0	0	-4.73	18.0895	0.26984	0.16322	21.5167	0.537735	0.070615	0.67378	-0.347447	-0.0373133	-0.1633	0.45108	0.22347	-0.0138	0.04683	0
533	2012	12.96	9.47	0	0	0	3.49	13.6537	-0.37409	-0.47971	21.6058	0.546238	0.071378	0.863914	-0.0489645	-0.0344728	-0.15618	0.26984	0.16322	-0.00182	0.04605	0
533	2015	17.29	10.32	1.97	0	0	5	15.1189	0.17645	0.11332	22.1501	0.49158	0.083158	0.592291	0.479548	-0.0317176	-0.16959	-0.12836	-0.39296	0.0151	0.09985	0
533	2016	19.31	16.15	1.3	0	0	1.86	38.2794	0.75381	0.30103	21.9046	0.367516	0.125295	0.367973	-0.414879	-0.0194591	0.06132	0.17645	0.11332	0.00881	0.0767	0
533	2017	17.74	9.58	3.16	0	0	5	12.7641	0.75381	0.2573	22.1971	0.500873	0.031426	0.596211	-0.124941	-0.0566197	-0.21733	1.03284	0.30103	-0.00324	0.03046	0
533	2018	-0.31	-1.61	2.4	0	0	-1.1	1.90858	-1.64239	-0.98302	21.6357	0.622565	-0.786776	1.42483	0.449173	-0.154411	0.23312	0.78449	0.2573	-0.02193	0.0874	0
533	2019	14.27	6.25	3.02	0	0	5	6.49126	-0.04962	-0.16873	21.5859	0.630724	-0.011298	1.24717	0.138893	-0.172876	0.37209	-1.64239	-0.98302	0.00444	0.07936	0
534	2010	28.18	12.09	1.09	0	0	15	42.7067	-0.36695	-0.00098	20.9238	0.46429	0.059426	0.768943	-0.120492	-0.0329469	-0.46593	0.6239	0.31569	-0.00262	0.06067	0
534	2011	30.03	14.1	0.93	0	0	15	48.8629	-0.20757	-0.5038	21.01	0.516649	0.022566	1.28605	0.194907	-0.0251657	-0.04226	-0.36695	-0.00098	-0.00577	0.06958	0
534	2012	33.91	17.29	1.62	0	0	15	59.3182	-0.89786	-0.25831	21.814	0.613467	0.123557	1.11	-0.13826	-0.0284058	-0.48839	-0.20757	-0.5038	0.00792	0.0661	0
534	2013	37.33	20.61	1.72	0	0	15	74.8049	-0.16692	-0.06712	21.886	0.595931	0.124034	1.50514	-0.182414	-0.0282778	-0.4847	-0.89786	-0.25831	-0.00345	0.04024	0
534	2016	24.79	15.27	1.18	0	0	8.34	36.2424	-0.36463	-0.44416	21.5802	0.403374	0.046698	0.292638	0.148679	-0.0139326	0.53739	-0.67798	0.21715	0.02166	0.09088	0
534	2019	30.64	14.61	1.03	0	0	15	50.3502	-0.22217	-0.4566	21.447	0.54041	0.038501	0.451838	0.0619076	-0.0271276	-0.9814	-0.10179	-0.16849	-0.0007	0.05441	0
536	2010	57.02	16.63	9.6	9	17	4.79	22.281	0.16716	-0.0316	22.2739	0.327206	0.160221	0.276949	-0.593344	-0.0514668	0.50604	-0.89464	-0.5533	0.00719	0.08044	0
536	2011	64.29	22.11	7.28	9	20	5.9	46.2039	-0.27746	-0.30356	22.2389	0.269682	0.141955	0.484955	-0.767804	-0.0176964	0.22641	0.16716	-0.0316	-0.00913	0.05836	0
536	2012	66.24	21.85	12.25	9	20	3.14	48.1594	0.12261	0.13606	22.4794	0.437781	0.10991	0.424088	-0.159368	-0.0169716	0.17688	-0.27746	-0.30356	0.00989	0.05176	0
536	2013	59.97	14.87	12.28	12	17	3.82	20.0455	-1.36381	-0.73788	22.9967	0.619171	0.136767	0.513745	0.0642786	-0.0230692	0.20528	0.12261	0.13606	0.00824	0.05057	0
536	2014	62.48	11.46	12.42	12	17	9.6	5.99958	0.07731	0.16592	23.0686	0.617403	0.097261	0.848354	0.259037	-0.0338313	1.01682	-1.36381	-0.73788	-0.00242	0.0623	0
536	2015	61.04	10.62	11.92	12	20	6.5	19.1889	0.30632	-0.05575	22.9174	0.663016	0.057179	0.78132	0.788914	-0.0385656	0.54123	0.07731	0.16592	0.00306	0.09384	0
536	2016	60.59	16.57	10.02	12	17	5	19.7471	-0.06772	0.14336	23.6647	0.309024	0.047256	0.717605	-0.940878	-0.0306585	0.15475	0.30632	-0.05575	0.00254	0.05998	0
536	2017	20.56	15.07	1.35	0	0	4.14	32.3049	-0.2292	-0.25049	23.7687	0.389247	0.01531	1.53821	-0.191217	-0.0235198	0.1402	-0.06772	0.14336	-0.01157	0.03758	0
536	2018	-3.89	-3.13	1.1	0	0	-1.86	2.28802	-0.93846	-1.03368	23.6724	0.605061	-0.489395	3.69066	0.0254775	-0.0800255	0.59884	-0.2292	-0.25049	-0.01656	0.05887	0
537	2010	31.13	13.66	2.47	0	0	15	44.7762	-0.72743	-0.81853	21.7222	0.646478	0.194822	0.641152	0.135313	-0.0247861	-0.77029	-0.34085	-0.37125	-0.00828	0.0693	1
537	2011	31.49	14.97	2.04	0	0	14.48	47.9218	-0.41651	-0.46469	21.8135	0.543696	0.366581	1.0845	-0.323362	-0.0704028	-0.72013	-0.72743	-0.81853	-0.00698	0.05572	1
537	2012	31.86	16.02	2.52	0	0	13.32	47.4803	0.75381	0.03133	21.9123	0.538781	0.301675	0.871443	0.106723	-0.076314	-0.69702	-0.41651	-0.46469	0.00807	0.06185	1
537	2013	14.71	16.5	1.84	0	0	-3.63	49.1071	-0.64748	-0.26814	22.1467	0.5022	0.308248	1.42052	0.0135215	-0.0577958	-0.65653	0.79374	0.03133	-0.00413	0.06947	1
537	2014	18.99	14.88	2.61	0	0	1.5	31.6705	0.13036	0.40126	22.2949	0.480995	0.18926	1.08552	0.10956	-0.0532556	-0.67423	-0.64748	-0.26814	0.00879	0.04297	1
537	2015	28.68	12.72	3.92	0	0	12.04	31.5236	-0.08065	0.25759	22.802	0.657062	0.092746	1.3327	0.761936	-0.0387888	-0.69308	0.13036	0.40126	0.01014	0.0905	1
537	2016	20.69	15.66	0.91	0	0	4.12	35.4846	-0.9116	-0.9177	23.6333	0.821369	0.17852	3.94302	-0.826089	-0.0259321	-0.70491	-0.08065	0.25759	-0.00432	0.06879	1
537	2017	31.31	17.51	0.79	0	0	13.01	56.0842	0.04368	-0.07739	25.1393	0.855773	0.264821	3.4798	-0.0260292	-0.0142583	-0.7165	-0.9116	-0.9177	0.00827	0.05439	1
537	2018	34.21	18.22	0.99	0	0	15	64.7767	-0.79235	-0.26658	25.0534	0.859335	0.220817	5.44465	0.0376276	-0.027637	-0.887	0.04368	-0.07739	-0.00738	0.07498	1
537	2019	35.97	20.22	0.87	0	0	14.88	74.4503	-1.19113	-0.85818	24.9705	0.80533	0.25867	4.83112	0.00290573	-0.0209453	-0.81802	-0.79235	-0.26658	0.00236	0.05162	1
538	2010	54.35	17.94	6.4	17	9	4.01	31.6198	0.38694	0.3415	22.7558	0.421651	0.230306	0.182027	-0.0937493	-0.0522973	-1.28149	1.01682	0.58725	0.00639	0.04881	1
538	2011	64.43	19.92	8.45	17	8	11.06	22.6575	0.02264	-0.01671	22.9305	0.38892	0.242914	0.247062	-0.0133325	-0.0768037	-1.28149	0.38694	0.3415	-0.0021	0.02943	1
538	2012	68.85	22.27	7.29	15	11	13.29	24.7313	-0.1162	0.23637	23.0901	0.341024	0.251541	0.225883	-0.0027917	-0.0865853	-1.28149	0.02264	-0.01671	0.00544	0.03163	1
538	2013	73.85	23.53	7.32	18	11	14	31.4958	-0.24	-0.25628	23.279	0.299057	0.28754	0.181913	-0.00880563	-0.0586438	-1.28149	-0.1162	0.23637	0.00897	0.04667	1
539	2010	58.85	12.85	8.5	10	10	17.5	10.1916	-0.92753	-0.22958	24.267	0.621799	0.062722	2.75954	-0.0349533	-0.0206326	-1.28149	-1.90287	-1.12866	-0.00456	0.0416	1
539	2011	65.28	10.28	9	15	15	16	8.07654	0.11676	0.09817	24.3991	0.664351	0.019678	3.50699	-0.0303947	-0.0194397	-1.28149	-0.92753	-0.22958	-0.00166	0.03102	1
539	2012	56.26	13.48	10	15	9	8.78	6.35226	0.69487	0.2703	24.9085	0.665573	0.131933	2.99184	0.0004743	-0.0214894	-1.28149	0.11676	0.09817	0.0032	0.0398	1
539	2013	70.23	25.34	9	15	13	7.89	38.5834	-1.67072	-1.03368	24.9416	0.623187	0.182615	3.8542	0.0290107	-0.0223347	-1.28149	0.69487	0.2703	-0.00334	0.03464	1
539	2014	32.9	21.94	3	0	0	7.96	67.4486	-0.34547	-0.449	24.9586	0.597825	0.162196	2.37523	0.0352508	-0.0242235	-1.28149	-1.68328	-1.10758	0.01077	0.03078	1
539	2015	74.24	23.33	10	18	15.5	7.41	32.2263	-0.08993	-0.26174	24.9988	0.57978	0.159642	2.19796	0.123077	-0.0226579	-1.28149	-0.34547	-0.449	0.00667	0.08789	1
539	2016	65.03	17.03	9	18	11	10	14.0481	-1.40021	-0.87644	24.9814	0.584921	0.043186	2.98417	-0.170001	-0.025257	-1.28149	-0.08993	-0.26174	-0.00505	0.03192	1
539	2017	21.97	8.97	3	0	0	10	18.5849	-1.17477	-1.03368	24.986	0.581694	0.038541	3.30913	-0.0141078	-0.0207544	-1.28149	-1.40021	-0.87644	-0.00137	0.02326	1
539	2018	20.66	7.66	3	0	0	10	16.4617	-0.53009	-0.47043	25.0182	0.57019	0.029732	3.55759	-0.0306375	-0.020308	-1.28149	-1.17477	-1.14149	0.0001	0.03263	1
539	2019	23.67	10.67	3	0	0	10	22.159	-0.48276	-0.2278	25.047	0.546989	0.055007	4.13484	0.0314297	-0.0155293	-1.28149	-0.53009	-0.47043	-0.00159	0.03123	1
540	2010	32.06	16.39	2.17	0	0	13.5	50.0045	-0.10062	-0.38055	23.2406	0.848338	0.362413	0.988385	-0.774015	-0.0383485	-1.28149	0.10253	0.26095	0.00584	0.06974	0
540	2011	52.82	17.75	9.07	6	5	15	25.0674	-0.31769	-0.27315	23.6142	0.863577	0.244259	2.21099	-0.285875	-0.0596888	-1.17752	-0.10062	-0.38055	-0.00598	0.06932	0
540	2012	64.8	17.9	10.5	9	5	22.4	39.7224	-1.67072	-0.85278	23.9775	0.89857	0.172441	2.91816	-0.119715	-0.0686977	-1.18064	-0.31769	-0.27315	0.0035	0.05584	0
540	2013	67.44	23.83	12.5	12	5	14.11	36.5161	-0.12979	-0.13733	24.3192	0.899756	0.344454	4.88094	0.0256029	-0.0633215	-1.28149	-2.23996	-0.85278	-0.00206	0.04908	0
540	2014	67.57	22.32	13	12	7	13.25	24.5208	-0.80027	-0.4792	24.4936	0.82405	0.283864	2.1452	0.089149	-0.0388814	-1.28149	-0.12979	-0.13733	0.01587	0.0514	0
541	2010	58.68	15.72	6.93	16	7	13.03	16.2511	0.12466	-0.03934	21.8638	0.101122	0.098256	0.247563	0.175193	-0.0339202	0.63375	-1.2756	-0.68973	0.01214	0.06852	0
541	2011	58.02	21.17	6.94	15	9	5.91	32.7993	0.75381	0.54466	21.8724	0.100524	0.10522	0.429614	-0.511128	-0.0356836	0.27724	0.12466	-0.03934	-0.0092	0.04066	0
541	2012	21.29	14.77	1.12	0	0	5.4	31.5829	-0.77959	-0.49019	21.9611	0.130811	0.13717	0.690392	-0.129341	-0.0174591	-0.05697	1.16654	0.85575	-0.00595	0.04294	0
541	2013	25.91	19.51	0.83	0	0	5.57	55.6177	-0.16396	-0.13476	21.9393	0.132906	0.085194	0.649988	0.0519011	-0.028628	-0.49995	-0.77959	-0.49019	0.00228	0.03754	0
541	2014	26.11	19.52	0.74	0	0	5.85	55.8908	0.33294	-0.1761	22.0415	0.171864	0.088595	0.485814	0.326294	-0.0286443	-0.58554	-0.16396	-0.13476	0.00962	0.06233	0
541	2015	20.73	13.17	0.89	0	0	6.67	26.5567	-0.77643	-0.32098	22.523	0.163774	0.009245	0.366751	0.266187	-0.0333897	-0.68004	0.33294	-0.1761	0.02043	0.10112	1
541	2016	30.49	24.02	0.86	0	0	5.61	84.6488	-0.79266	-0.75628	22.5316	0.179453	0.213303	0.627808	-0.499601	-0.069734	-0.65547	-0.77643	-0.32098	-0.00841	0.06275	1
541	2017	29.05	22.93	0.66	0	0	5.46	77.4503	0.14758	0.20613	22.4595	0.15437	0.152129	0.62477	-0.128809	-0.0705307	-0.63631	-0.79266	-0.75628	-0.00019	0.02292	1
541	2018	27.72	20.42	0.66	0	0	6.64	61.5644	0.29059	0.23237	22.4439	0.223124	0.082956	0.993177	-0.114178	-0.0686823	-0.64731	0.14758	0.20613	-0.00799	0.03396	1
541	2019	25.95	19.67	0.61	0	0	5.67	56.9499	-1.67072	-1.03368	22.5438	0.205303	0.06562	1.16022	0.0147262	-0.0735041	-0.62303	0.29059	0.23237	-0.00019	0.02667	1
543	2010	17.29	10.16	2.77	0	0	4.36	14.0239	-0.43974	-0.35315	23.265	0.58094	0.031112	2.40926	-0.191087	-0.0155808	-1.1051	-0.32706	-0.5112	-0.00521	0.04271	1
543	2011	1.63	6.49	1.94	0	0	-6.8	18.3185	-0.98582	-0.91619	23.4158	0.667547	-0.017751	3.7835	0.0825206	-0.0111821	-1.11657	-0.43974	-0.35315	-0.00383	0.06334	1
543	2012	11.85	8.48	1.9	0	0	1.47	9.91936	-0.11082	-0.23602	23.5704	0.670248	0.070946	2.91504	-0.0660114	-0.0105043	-1.18072	-0.98582	-0.91619	0.00946	0.05146	1
543	2016	22.67	16.15	0.79	0	0	5.73	38.2987	0.42866	0.20202	24.0223	0.450682	0.087083	1.98794	-0.271196	-0.0235002	-0.95225	-0.23176	-0.30429	-0.00019	0.04736	1
543	2017	19.64	8.92	0.72	0	0	10	20.5878	-0.22726	0.04091	24.0022	0.480776	0.005533	2.95375	-0.158161	-0.0140846	-0.96366	0.42866	0.20202	-0.00766	0.02437	1
543	2018	17.31	12.12	0.85	0	0	4.34	21.3051	0.00402	0.28565	24.0871	0.501899	0.0454	3.36986	0.0150609	-0.0127689	-1.03916	-0.22726	0.04091	0.00017	0.04662	1
544	2017	23.64	19.88	1.7	0	0	2.06	58.1156	0.35842	0.01682	22.6344	0.175362	0.059705	0.717073	0.0702251	-0.0304701	0.6143	0.27905	0.1279	-0.0027	0.03997	1
544	2018	30.76	21.39	2.03	0	0	7.34	65.2586	-1.4161	-0.43275	22.9301	0.330266	0.071256	1.83883	-0.189629	-0.0385072	0.24919	0.35842	0.01682	-0.00965	0.0667	1
544	2019	28.11	21.85	2.33	0	0	3.93	68.0524	-0.64392	-0.46639	23.1105	0.40869	0.076356	1.78375	0.114684	-0.0393724	0.07234	-1.4161	-0.43275	0.00619	0.05185	1
545	2014	14.93	9.3	3	0	0	2.63	11.5652	0.74701	0.45565	21.4721	0.231992	0.03507	0.407539	-0.917042	-0.0574254	0.61744	0.02883	0.17567	0.0084	0.05034	0
545	2015	21.81	14.37	2.1	0	0	5.34	28.8575	-0.67185	-0.13704	21.6494	0.300855	0.077412	0.282709	0.301385	-0.0696613	0.65707	0.74701	0.45565	0.02069	0.09034	0
545	2016	20.5	13.61	1.85	0	0	5.04	26.0012	-1.67072	-1.03076	21.715	0.294113	0.065864	0.470211	0.00021398	-0.0774385	0.93102	-0.67185	-0.13704	-0.00698	0.05869	0
545	2017	24.03	15.26	1.9	0	0	6.87	33.6373	0.75381	0.54466	21.7357	0.271909	0.084889	0.55009	-0.628387	-0.0821292	0.42977	-2.04819	-1.03076	-0.00159	0.04577	0
545	2018	15.45	10.19	1.54	0	0	3.72	14.4611	0.70944	0.49484	21.8632	0.34333	0.050305	1.01225	-0.38629	-0.0472441	0.43617	1.71952	1.25329	-0.01474	0.03876	0
545	2019	19.15	7.84	1.31	0	0	10	17.9674	-1.67072	-1.03368	21.8518	0.32825	0.012113	1.03041	0.105441	-0.0181616	0.43423	0.70944	0.49484	0.00047	0.04554	0
546	2010	24.14	9.01	0.13	0	0	15	37.9298	0.75381	0.16455	20.0011	0.678716	0.011858	0.21873	-0.274104	-0.0509249	1.07867	0.49522	0.39833	0.0006	0.06527	1
546	2011	20.79	9.94	0.91	0	0	9.94	22.3981	0.42819	0.54466	19.8657	0.585151	0.133846	0.361097	-0.36945	-0.0551863	0.47707	1.09246	0.16455	-0.01116	0.05757	1
546	2012	16.23	0.62	0.61	0	0	15	34.6148	-0.33779	-0.20747	19.8627	0.573679	0.030361	0.349441	0.198631	-0.0313866	0.50677	0.42819	0.68918	0.00265	0.06396	0
546	2013	20.18	12.02	1.08	0	0	7.08	22.8653	0.04353	0.02191	19.4857	0.301097	0.108392	0.282402	-0.125385	-0.0552501	0.49731	-0.33779	-0.20747	-0.00323	0.04693	0
546	2014	20.38	11.3	1.56	0	0	7.52	20.721	0.00427	-0.3344	22.1317	0.581223	0.153984	0.89565	0.174237	-0.0523733	0.54735	0.04353	0.02191	0.00547	0.04772	0
546	2015	25.91	14.48	1.68	0	0	9.75	34.6579	0.15832	0.28971	22.199	0.543304	0.156456	0.548748	1.08469	-0.0541799	0.47317	0.00427	-0.3344	0.01885	0.12777	0
546	2016	35.57	22.74	1.29	0	0	11.54	79.7797	0.17886	0.17275	22.3564	0.544929	0.151526	0.759857	-0.97135	-0.0522168	0.91862	0.15832	0.28971	-0.0014	0.06384	0
546	2017	27.5	15.8	1.18	0	0	10.52	42.0906	0.27194	0.33784	22.8015	0.516107	0.129731	0.626395	0.254919	-0.0416227	-0.03987	0.17886	0.17275	0.01174	0.06122	0
546	2018	29.28	14.67	0.88	0	0	13.73	46.6065	0.0572	-0.18096	22.8533	0.493778	0.109573	1.35977	-0.697761	-0.0416409	-0.01764	0.27194	0.33784	-0.01225	0.05841	0
546	2019	26.64	16.35	0.88	0	0	9.41	42.9414	-1.56835	-1.03368	22.9371	0.464441	0.126392	1.2678	0.00717548	-0.0408118	1.39065	0.0572	-0.18096	0.00361	0.03358	0
547	2010	43.73	12.62	6.52	8	6	10.59	6.29206	0.14694	0.01361	21.3515	0.280524	0.040738	0.542544	-0.0949298	-0.0205179	0.38007	0.31954	0.07216	0.01013	0.06948	0
547	2011	38.38	6.46	9.02	15	4	3.9	16.9394	-1.00573	-0.56913	21.5027	0.244076	0.089519	0.839403	-0.456389	-0.0209311	0.27606	0.14694	0.01361	-0.00828	0.05976	0
547	2012	49.11	17.56	8.03	12	7	4.52	20.7813	0.75381	0.54466	21.673	0.318555	0.086024	0.902706	-0.0191204	-0.025469	0.329	-1.00573	-0.56913	0.00329	0.05255	0
547	2013	46.39	17.39	9.05	12	6	1.95	27.5421	-1.6052	-1.03368	21.7661	0.373312	0.088467	0.851743	0.00654605	-0.0261207	1.10405	1.0579	0.66608	0.00462	0.04659	0
547	2014	58.22	14.55	11.02	12	6	14.65	9.97034	-0.81012	-0.69614	21.9711	0.300708	0.108796	0.273581	0.305301	-0.0249651	0.94177	-1.6052	-1.18515	0.0308	0.11738	0
547	2018	20.66	15.28	0.51	0	0	4.87	34.4177	-0.71427	-1.02314	22.9563	0.22516	0.0779	0.788258	-0.155326	-0.019801	-0.12037	-0.53395	-0.72867	-0.00751	0.05834	1
547	2019	24.14	18.32	0.33	0	0	5.49	49.8647	-0.27003	-0.21248	23.1084	0.24599	0.093736	0.66185	0.104121	-0.0199607	-0.30323	-0.71427	-1.02314	0.00701	0.0498	1
548	2014	17.95	13.06	0.18	0	0	4.71	25.6679	0.06793	-0.05847	21.3872	0.219023	0.012868	0.507279	0.0435389	-0.0505879	-0.39019	-1.49205	-0.24539	0.00905	0.06145	1
548	2015	14.38	9.24	0.14	0	0	5	13.8081	-1.30963	-0.70545	21.4452	0.273105	0.004953	0.342178	0.785917	-0.039773	-0.365	0.06793	-0.05847	0.01621	0.1194	1
548	2016	19.08	13.42	0.66	0	0	5	26.5445	-1.67072	-0.68787	21.5883	0.348942	0.032877	0.588062	-0.635354	-0.0186812	-0.38148	-1.30963	-0.70545	-0.00557	0.0668	1
548	2017	23.14	16.52	1.86	0	0	4.76	38.3871	-0.46603	-0.40993	21.4563	0.21483	0.076767	0.626007	-0.0590976	-0.0193118	-0.35071	-1.7819	-0.68787	-0.00246	0.05079	1
550	2010	73.16	17.96	8.02	20	15	12.18	17.9515	0.32994	0.42391	23.1425	0.444496	0.312261	0.785901	-0.105164	-0.0494415	-1.23244	-0.70949	0.01029	0.00548	0.05526	1
550	2011	71.15	22.72	6.57	18	11	12.86	31.4557	0.11127	0.10899	23.193	0.37164	0.278108	1.13881	-0.0214111	-0.0475582	-1.22849	0.32994	0.42391	-0.00431	0.05343	1
550	2012	70.47	25.16	7.66	18	13	6.65	47.1439	-1.67072	-1.03368	23.2967	0.375408	0.197205	1.40447	-0.00894544	-0.044757	-1.22204	0.11127	0.10899	-6e-05	0.04959	1
550	2013	76.49	24.99	8.13	15	14.5	13.87	29.616	-0.30837	-0.0954	23.5256	0.443279	0.197798	1.24941	0.0490662	-0.0435203	-1.20707	-2.02467	-1.08521	0.00868	0.0495	1
550	2014	80.18	22.97	10	18	14.5	14.71	18.4977	-0.5565	-0.43426	23.6935	0.456394	0.213211	1.23928	-0.0219259	-0.0438577	-1.16363	-0.30837	-0.0954	0.00507	0.0516	1
550	2015	84.77	22.84	9.7	20	18	14.23	21.0116	-1.44389	-0.69594	23.7702	0.430844	0.19682	1.35235	0.134067	-0.0438575	-1.19628	-0.5565	-0.43426	0.00243	0.06461	1
550	2016	58.82	20.53	7.35	18	9	3.94	40.8137	0.23702	0.36901	23.9217	0.493372	0.108077	1.74721	-0.132554	-0.0407229	-1.19278	-1.44389	-0.69594	-0.0003	0.04508	1
550	2017	21.02	15.56	1.97	0	0	3.49	33.9613	0.17209	-0.47744	23.996	0.52348	0.055316	3.15228	0.0325129	-0.0243444	-1.12536	0.23702	0.36901	-0.00873	0.03976	1
550	2018	8.08	16.21	1.87	0	0	-10	70.6407	0.30231	-0.19095	23.8759	0.556152	0.008001	3.53146	-0.0201665	-0.0359884	-1.28149	0.17209	-0.47744	-0.00022	0.0495	1
550	2019	1.67	9.62	2.05	0	0	-10	39.2378	-1.67072	-1.03368	23.9137	0.568016	0.014158	3.39121	0.0600653	-0.0339505	-1.28149	0.30231	-0.19095	0.00399	0.07139	1
551	2010	14.28	11.54	0.35	0	0	2.39	19.6445	0.75381	0.54466	21.816	0.465396	0.08795	0.64373	-0.00681466	-0.0493505	-1.09995	0.85413	0.4452	0.01212	0.07275	1
551	2011	14.88	11.78	0.35	0	0	2.75	20.4341	-0.99772	-0.7016	21.875	0.478884	0.052249	1.32383	-0.576457	-0.0227442	-1.1054	0.89259	0.85461	-0.01155	0.05139	1
551	2012	11.01	7.31	0.43	0	0	3.27	8.01398	-0.89647	-0.36565	21.8964	0.488602	0.02382	1.15743	0.374888	-0.0327004	-1.28149	-0.99772	-0.7016	0.00589	0.07458	1
551	2013	11.71	8.71	0.56	0	0	2.44	10.9413	0.33115	0.26462	21.9541	0.497835	0.055202	0.912391	0.267611	-0.0274752	-1.00572	-0.89647	-0.36565	0.00808	0.06966	1
551	2014	17.2	13.07	0.62	0	0	3.51	24.8723	0.42941	-0.0886	21.9117	0.463045	0.045127	0.820337	-0.35973	-0.0269084	-0.99284	0.33115	0.26462	0.00208	0.04201	1
551	2015	11.66	7.9	0.54	0	0	3.22	9.17578	-0.44824	-0.39488	21.9227	0.482095	0.035709	0.627368	0.384994	-0.0343738	-0.99396	0.42941	-0.0886	0.01228	0.11647	1
551	2016	11.93	8.77	0.57	0	0	2.59	11.0962	-1.58272	-0.2779	22.1123	0.486747	0.056747	0.95031	-0.471715	-0.0348976	-1.01075	-0.44824	-0.39488	-0.00248	0.06674	1
551	2017	16.76	13.44	0.64	0	0	2.68	26.4092	-0.22704	-0.1237	22.1625	0.49669	0.064568	1.27777	-0.0476926	-0.0146993	-0.95951	-1.58272	-0.2779	-0.00348	0.05364	1
551	2018	13.49	10.48	0.68	0	0	2.33	15.8651	0.1128	0.3465	22.2003	0.508004	0.072948	1.88421	-0.268119	-0.0115284	-0.97747	-0.22704	-0.1237	-0.0054	0.04777	1
551	2019	14.34	11.67	0.87	0	0	1.8	19.8117	-1.46324	-0.33376	22.2577	0.483675	0.086369	1.73569	0.125551	-0.0211805	-0.97173	0.1128	0.3465	0.00363	0.04337	1
552	2010	17.88	14.24	0.53	0	0	3.11	29.7583	0.75381	0.54466	20.2519	0.303679	0.134108	0.165914	-0.516365	-0.0889718	-0.42689	0.00536	-0.00133	0.00554	0.06433	1
552	2011	19.85	13.69	2.26	0	0	3.9	25.7858	-1.67072	-1.01625	20.4133	0.317642	0.151451	0.337466	-0.577894	-0.0924535	-1.13628	1.34053	0.85461	-0.01278	0.0537	1
552	2012	25.04	17.43	4	0	0	3.61	41.4873	-0.42094	-0.38121	22.3492	0.573852	0.22982	1.53479	0.148923	-0.112876	-1.28149	-2.44825	-1.01625	0.01217	0.09737	1
552	2013	25.74	19.1	4	0	0	2.64	51.054	0.0682	0.20449	22.4698	0.54552	0.179544	0.796152	0.132088	-0.0951975	-1.28149	-0.42094	-0.38121	0.00332	0.06064	1
552	2014	20.8	15.15	4	0	0	1.65	32.3434	0.66465	-0.07685	22.5641	0.570138	0.124923	0.867936	-0.205962	-0.0822059	-1.28149	0.0682	0.20449	0.00104	0.03677	1
552	2015	17.17	11.61	4	0	0	1.56	18.8528	0.0468	-0.32702	22.9487	0.338593	0.040808	0.803167	0.351065	-0.0712823	-1.28149	0.66465	-0.07685	0.00308	0.07862	1
552	2016	18.64	12.23	4	0	0	2.41	20.3782	-0.68835	-0.7096	22.9251	0.305095	0.035865	1.04313	-0.312464	-0.0539573	-1.28149	0.0468	-0.32702	-0.00373	0.05855	1
552	2017	26.39	18.99	4	0	0	3.4	49.7787	0.01659	0.14085	23.0069	0.299799	0.084059	1.21885	-0.268034	-0.0294862	-1.28149	-0.68835	-0.7096	-0.0009	0.02974	1
552	2018	27.46	19.96	4	0	0	3.5	55.1683	-0.15088	-0.07623	23.0388	0.279271	0.080938	1.73027	-0.091128	-0.0153509	-1.28149	0.01659	0.14085	-0.00495	0.03782	1
552	2019	26.15	19.07	4	0	0	3.08	50.4774	-0.9456	-0.71505	23.1112	0.285366	0.069207	1.84586	-0.00840396	-0.00928004	-1.28149	-0.15088	-0.07623	0.00147	0.03561	1
553	2010	15.18	9.36	1.02	0	0	4.8	13.1207	-0.38746	-0.53447	21.4238	0.445368	0.021254	0.652119	-0.403164	-0.0413053	-0.62547	-0.374	-0.34834	0.00215	0.06189	1
553	2011	14.15	8.28	0.87	0	0	5	10.8542	-1.67072	-1.03368	21.553	0.491651	0.046546	1.27012	-0.111934	-0.0438166	-0.63537	-0.38746	-0.53447	-0.00942	0.0465	1
553	2012	19.18	13.84	0.59	0	0	4.75	28.1763	-0.73334	-0.8299	21.601	0.474181	0.085937	1.27604	-0.0586592	-0.0292937	0.08088	-2.44825	-1.3377	0.00249	0.05462	1
553	2013	24.9	18.28	1.94	0	0	4.68	47.1645	-1.04576	-0.6116	21.7196	0.428993	0.227639	0.64994	0.321001	-0.0337333	-0.42911	-0.73334	-0.8299	0.01944	0.07013	1
554	2010	14.44	9.44	0	0	0	5	14.4822	-0.30391	-0.2504	20.6713	0.0814459	0.008315	0.229608	-0.18384	-0.0768094	-0.09441	-0.36074	-0.1624	0.0024	0.05593	1
554	2011	12.06	11.4	0	0	0	0.66	20.2614	-0.85666	-0.48061	20.654	0.0555584	0.010503	0.281681	-0.0588781	-0.0955638	-0.50315	-0.30391	-0.2504	-0.00253	0.06	1
554	2012	12.69	7.73	0	0	0	4.96	10.4295	-0.79112	-0.48953	20.7205	0.0993638	0.026639	0.420724	-0.146578	-0.0944058	-0.49995	-0.85666	-0.48061	-0.00535	0.04745	1
554	2013	11.91	6.91	0	0	0	5	8.8757	-0.69774	-0.15587	20.843	0.190248	0.013864	0.474591	0.306769	-0.0418266	-0.45769	-0.79112	-0.48953	0.00164	0.05742	1
554	2014	14.98	9.98	0	0	0	5	15.9441	0.20288	0.22476	20.8137	0.160959	0.00701	0.266597	1.01578	-0.0402464	-0.46037	-0.69774	-0.15587	0.01383	0.08627	1
554	2015	11.31	6.31	0	0	0	5	7.84658	-0.73703	-0.7397	20.784	0.139825	0.004155	0.17866	0.682383	-0.0399278	-0.43074	0.20288	0.22476	0.01147	0.09358	1
554	2016	11.7	6.32	0.38	0	0	5	7.54176	0.44634	0.40272	20.8058	0.154088	0.005078	0.204042	-1.26328	-0.0238078	-0.46025	-0.73703	-0.7397	-0.00051	0.05747	1
554	2017	14.79	9.69	0.31	0	0	4.79	14.6375	-0.32907	-0.40494	20.8767	0.209542	0.003094	0.29824	-0.142711	-0.0296753	-0.46361	0.44634	0.40272	-0.00437	0.05794	1
554	2018	11.13	6.32	0.01	0	0	4.8	7.64142	-0.99282	-0.59206	20.9613	0.287817	0.00225	0.515391	-0.476791	-0.0364798	-0.48311	-0.32907	-0.40494	-0.0074	0.05637	1
554	2019	11.58	6.58	0	0	0	5	8.29542	-0.9377	-0.46141	20.9997	0.310079	0.006686	0.559637	0.0554179	-0.0368892	-0.04361	-0.99282	-0.59206	4e-05	0.04263	1
555	2014	24.1	13.03	4	0	0	7.07	23.9208	0.11255	0.16624	22.5801	0.537506	0.117548	0.368184	0.112463	-0.150608	-0.90239	0.41935	0.83852	0.01386	0.0887	0
555	2015	28.14	13.74	4	0	0	10.4	30.9151	-0.54349	-0.64638	22.7209	0.552271	0.118807	0.190779	0.362892	-0.159276	-0.61216	0.11255	0.16624	0.02737	0.14971	0
555	2016	26.67	11.07	4	0	0	11.6	26.1694	0.75381	0.54466	22.9744	0.507574	0.06396	0.464379	0.437585	-0.16261	-0.02072	-0.54349	-0.64638	-0.01267	0.08006	0
555	2017	25.06	11.59	4	0	0	9.47	22.8817	-1.67072	-1.03368	23.0954	0.537705	0.066051	0.946952	-1.09721	-0.0589695	-0.53477	1.13482	0.55135	-0.01588	0.05022	0
555	2018	27.86	8.86	4	0	0	15	32.8527	-0.25647	-0.49163	23.0932	0.530334	0.009474	1.18868	0.225386	-0.029715	-0.00429	-2.27029	-1.25002	-0.00015	0.09984	0
555	2019	25.49	13.33	4	0	0	8.16	26.0653	0.27434	0.26363	23.0987	0.505153	0.073758	0.748399	0.146604	-0.0130577	-0.84494	-0.25647	-0.49163	0.01104	0.06568	0
557	2018	19.3	10.95	0.57	0	0	7.78	21.2516	-0.18319	0.24983	22.4765	0.146288	0.032921	1.15418	-0.0314628	-0.0146957	0.15444	-0.51682	-0.58626	-0.00487	0.06461	1
557	2019	20.99	10.17	0.82	0	0	10	23.1971	-1.67072	-0.90582	22.3876	0.0582207	0.009046	1.04985	-0.0625998	-0.0141278	-0.87063	-0.18319	0.24983	0.00122	0.04737	1
558	2012	18.5	8.92	0.16	0	0	9.42	19.9757	-1.2948	-0.77488	22.4945	0.806471	0.046417	2.31414	0.111544	-0.0520893	-0.93759	-0.51333	-0.40799	0.0063	0.06977	0
558	2017	25.53	7.77	2.76	0	0	15	32.5269	0.18281	0.06077	21.6602	0.457423	0.032555	0.399912	-0.341393	-0.027473	-0.96292	-0.23265	0.05885	-0.01588	0.06427	0
558	2018	-8.57	4.23	2.2	0	0	-15	46.6088	0.44794	0.12686	21.736	0.509575	-0.039673	0.736347	0.0363797	-0.0264641	-0.93441	0.18281	0.06077	-0.00851	0.06133	0
558	2019	21.61	10.21	1.21	0	0	10.19	23.2292	0.30291	0.27105	21.607	0.468859	0.018558	0.568825	-0.0709699	-0.0256496	-0.78805	0.44794	0.12686	0.0039	0.0539	1
559	2010	52.16	13.82	9	15	9	5.34	12.475	-0.87169	-0.60008	22.8125	0.499961	0.159676	0.475929	0.0480562	-0.0153121	-1.16035	0.63481	0.35588	0.01483	0.06959	0
559	2011	55.41	19.35	8.5	15	8	4.56	28.4825	-1.67072	-0.808	22.8985	0.531791	0.124825	0.976344	-0.472126	-0.0152204	-1.1257	-0.87169	-0.60008	-0.01022	0.05708	0
559	2012	57.01	19.19	7.48	15	11	4.34	27.8028	-1.18561	-1.03368	22.8708	0.535614	0.091942	1.19704	-0.0149957	-0.0121271	-1.0748	-2.29387	-0.808	-0.00254	0.04486	0
559	2013	61.67	19.36	8.5	18	11	4.81	30.9116	0.10143	0.14363	22.9998	0.605591	0.144115	1.15159	0.136326	-0.0101938	-1.05238	-1.18561	-1.2707	0.00564	0.06027	0
559	2014	61.4	21.66	8.5	18	9	4.24	42.0782	0.19953	0.24896	23.2001	0.633816	0.190763	0.524497	0.458869	-0.00936744	-1.04273	0.10143	0.14363	0.02338	0.09656	0
559	2015	63.47	22.03	9	18	11	3.44	43.4933	-1.42179	-1.03368	23.2685	0.640637	0.187602	0.245509	0.0640687	-0.00954941	-1.08015	0.19953	0.24896	0.02256	0.11351	0
559	2016	60.15	20.14	9	18	9	4.01	36.819	-0.63101	-0.86628	23.1672	0.589862	0.189218	0.378594	-0.55202	-0.010624	-1.07392	-1.42179	-1.36545	-0.00872	0.05535	0
559	2017	26.5	19.9	2.72	0	0	3.88	55.6026	0.75381	0.54466	23.1682	0.532298	0.182587	0.41258	-0.12939	-0.0191965	-0.73766	-0.63101	-0.86628	-0.00077	0.03895	0
559	2018	25	19.9	1.91	0	0	3.19	56.9668	-1.39751	-1.01172	23.2122	0.546613	0.137911	0.854727	-0.0705911	-0.0203363	-1.13887	0.77411	0.61906	-0.01188	0.04397	0
559	2019	22.35	17.43	1.68	0	0	3.24	43.4441	-1.15879	-1.03368	23.2105	0.54705	0.100062	0.813569	0.00794514	-0.0141253	-1.1546	-1.39751	-1.01172	0.00238	0.04163	0
560	2010	21.62	10.94	0.68	0	0	10	25.3322	-0.01537	-0.22126	21.9351	0.815963	0.044875	2.30389	-0.315115	-0.029543	0.04769	-0.25162	-0.05102	-0.00172	0.05309	0
560	2011	21.51	11.27	0.76	0	0	9.48	24.985	0.04519	-0.11111	22.1517	0.75425	0.095994	3.11153	-0.147499	-0.0290645	0.13074	-0.01537	-0.22126	-0.00468	0.04315	0
560	2012	23.03	13.4	0.49	0	0	9.14	31.4527	-1.67072	-1.01881	22.0974	0.716999	0.148089	3.1561	-0.0837916	-0.0249534	1.10537	0.04519	-0.11111	-0.00078	0.03369	0
560	2017	16.5	9.3	0.33	0	0	6.87	15.8692	-0.17331	-0.18319	23.5642	0.530688	0.012799	1.10485	0.624442	-0.0240045	1.64067	-0.70133	-0.39014	0.00013	0.06983	0
560	2018	26.99	16.72	0.27	0	0	10	46.7879	-0.44927	-0.48859	23.6339	0.483221	0.07938	1.66987	-0.722861	-0.0242891	1.18323	-0.17331	-0.18319	-0.00785	0.04383	0
560	2019	28.46	18.25	0.21	0	0	10	54.2225	-1.44475	-0.63771	23.6933	0.469037	0.086204	1.91994	-0.0261516	-0.0345899	1.19711	-0.44927	-0.48859	-7e-05	0.04979	0
561	2010	22.01	13.4	4	0	0	4.61	23.9848	-0.2759	-0.3795	20.9723	0.38777	0.140992	0.267764	-0.0477744	-0.0523233	-0.4933	0.07218	0.19077	-0.00113	0.05715	1
561	2011	22.09	12.45	3.81	0	0	5.83	21.1828	-0.80236	-0.70101	21.0808	0.37062	0.144961	0.379078	-0.00669155	-0.0475073	-0.51249	-0.2759	-0.3795	-0.00307	0.05634	1
561	2012	17.01	8.63	3.79	0	0	4.59	10.4082	-1.08339	-1.03368	21.2077	0.428241	0.03521	0.519884	-0.0590146	-0.0232306	-0.0795	-0.80236	-0.70101	-0.00227	0.05357	1
561	2013	15.84	8.5	3.88	0	0	3.46	9.81898	-0.96377	-0.52138	21.234	0.405321	0.031372	0.478116	0.154813	-0.0242768	-0.99977	-1.08339	-1.22409	0.0044	0.0693	1
561	2014	20.03	8.82	3.52	0	0	7.69	13.8157	-0.56214	-0.16965	21.3682	0.45517	0.042322	0.366402	-0.171341	-0.0324389	-1.01381	-0.96377	-0.52138	0.00932	0.06064	1
561	2015	17.75	10.76	3.21	0	0	3.78	15.4715	-0.70043	-0.49755	21.5415	0.503268	0.086276	0.268243	0.312331	-0.031376	-1.02512	-0.56214	-0.16965	0.01529	0.10766	1
561	2016	16.68	10.88	3.44	0	0	2.36	16.0266	-0.30731	-0.26546	21.5598	0.457936	0.089176	0.317824	-0.160719	-0.0168963	-1.03117	-0.70043	-0.49755	-0.00048	0.07046	1
561	2017	15.57	9.73	3.2	0	0	2.64	12.6795	0.75381	0.54466	21.7443	0.495297	0.067041	0.538146	-0.133958	-0.0135756	-0.61668	-0.30731	-0.26546	-0.00532	0.05779	1
561	2018	13.34	11.17	2.91	0	0	-0.74	19.6387	-1.38239	-0.81983	21.7909	0.483476	0.068326	0.857237	-0.184939	-0.0123437	-0.99568	0.85901	0.81885	-0.00659	0.05624	1
561	2019	11.71	11.08	2.87	0	0	-2.24	21.7192	-0.46879	-0.73775	21.8951	0.496983	0.062193	0.731261	0.149787	-0.0157168	-0.99633	-1.38239	-0.81983	0.0063	0.05063	1
564	2010	44.18	11.38	8.08	10	10	4.72	5.33894	0.43173	0.25736	21.7454	0.710941	0.074227	1.16783	0.0201921	-0.0180409	0.38186	0.71891	0.37777	0.00286	0.05275	0
564	2011	19.44	8.99	2.12	0	0	8.33	15.8241	0.40033	0.3296	22.0155	0.766654	0.074354	2.3186	-0.584281	-0.0240084	0.17184	0.43173	0.25736	-0.00727	0.03822	0
564	2012	18.7	11.37	2.47	0	0	4.86	17.8119	-0.87063	-0.3173	22.4789	0.67882	0.049711	2.585	-0.121789	-0.0309448	0.26601	0.40033	0.3296	-0.00116	0.03328	0
565	2010	20.89	11.89	4	0	0	5	19.0187	0.11086	0.04829	21.0758	0.532023	-0.019175	0.639857	-0.605329	-0.0333717	0.33666	0.0846	0.11073	-0.00414	0.05468	1
565	2011	47.98	-1.91	15	11	23	0.89	83.8048	0.06277	-0.18285	20.7117	0.563589	-0.385147	0.923767	-0.540889	-0.0950118	-0.11278	0.11086	0.04829	-0.01294	0.05379	1
565	2012	8.96	7.37	4	0	0	-2.41	12.0137	0.12647	-0.10826	20.7713	0.446647	0.114099	0.750537	-0.107982	-0.0961628	-0.10442	0.06277	-0.18285	0.00647	0.0499	1
565	2013	19.63	14.11	4	0	0	1.52	28.067	-0.3166	-0.15602	20.6923	0.383621	0.062246	0.725948	0.0230657	-0.0925513	-0.09753	0.12647	-0.10826	0.00031	0.04651	1
565	2014	17.39	14	1.42	0	0	1.97	28.283	-0.25726	-0.16715	20.6754	0.331116	0.072037	0.415739	0.0999822	-0.089708	-0.12011	-0.3166	-0.15602	0.01156	0.05011	1
565	2017	15.22	12.22	1.47	0	0	1.53	21.5001	-1.67072	-1.03368	21.175	0.334427	0.080001	0.506757	-0.372014	-0.0676919	-0.88433	-0.02037	-0.35562	-0.01005	0.04224	1
565	2018	15.24	12.03	0.91	0	0	2.3	20.8775	-1.04227	-0.37164	21.1077	0.265447	0.042572	0.795151	-0.110002	-0.0695946	-0.88057	-1.83991	-1.23806	-0.00819	0.0616	1
565	2019	18.03	14.33	1.04	0	0	2.66	29.698	0.28405	-0.20123	21.1543	0.263261	0.058672	0.658433	0.0879907	-0.0712976	-0.88276	-1.04227	-0.37164	0.00558	0.0449	1
566	2010	17.92	11.3	0.13	0	0	6.49	21.1203	-0.4472	0.15947	20.7986	0.543872	0.080198	0.170679	-0.392004	-0.0424614	-0.75412	1.37089	0.87476	0.0148	0.06502	0
566	2011	21.13	17.18	0.07	0	0	3.88	44.1833	0.17717	0.19123	21.4262	0.340401	0.118994	0.402045	-0.152116	-0.0418318	-0.94624	-0.4472	0.15947	-0.00631	0.04769	0
566	2012	19.12	15.09	0.3	0	0	3.73	33.7192	-0.17267	-0.25052	21.739	0.460584	0.056084	0.559907	-0.0710638	-0.0382581	-0.86795	0.17717	0.19123	0.00112	0.05256	0
566	2013	22.63	15.02	0.42	0	0	7.19	35.0099	-0.27142	-0.05848	21.968	0.542144	0.066102	0.627127	0.0893632	-0.020961	-0.81439	-0.17267	-0.25052	0.00321	0.04277	0
566	2014	21.48	14.91	0.42	0	0	6.15	33.6058	0.75381	0.54466	22.0244	0.529454	0.102837	0.487392	-0.0169743	-0.0209995	-0.80942	-0.27142	-0.05848	0.00736	0.05435	0
566	2015	20.49	14.05	0.25	0	0	6.19	30.3626	-0.91942	-0.45833	22.3089	0.480438	0.092703	0.23038	0.257449	-0.0214437	-0.86579	1.5632	0.90247	0.03165	0.08507	0
566	2019	-4.59	5.02	0.39	0	0	-10	24.2278	-1.40483	-0.64605	23.1007	0.57032	-0.041169	1.34894	-0.0157032	-0.0138556	-0.59563	-0.88174	-0.36978	0.00465	0.05742	0
568	2010	61.37	19.32	10	15	9	8.05	18.1619	-0.0422	-0.13809	22.806	0.306981	0.46418	0.140751	-0.232717	-0.0868715	-0.47217	0.46237	0.07298	0.00264	0.05047	1
568	2013	90.87	28.19	9	18	18	17.68	36.9574	-0.93712	-0.62939	23.3432	0.225484	0.346675	0.486318	0.0316162	-0.0835104	-1.02592	-0.02216	0.0473	-0.00838	0.04164	1
568	2014	67.46	24.4	9	18	9	7.06	44.2067	-0.23578	-0.15879	23.3013	0.256437	0.095521	0.460422	0.0746717	-0.0800734	-0.74819	-0.93712	-0.62939	0.00242	0.04476	1
568	2015	69.4	26.09	8.5	18	9	7.81	51.1324	-0.51054	-0.52567	23.3021	0.213882	0.153875	0.346621	0.190027	-0.0533609	-0.77634	-0.23578	-0.15879	0.00843	0.06776	1
568	2016	70.32	26.13	9	18	9	8.19	49.3745	0.41764	0.35863	23.3388	0.186441	0.181481	0.295499	-0.256925	-0.0455594	-1.19028	-0.51054	-0.52567	0.00567	0.04399	1
568	2017	37.19	25.1	3	0	0	9.09	89.0038	0.57656	0.30026	23.7067	0.224905	0.197	0.204355	-0.00931202	-0.0562083	-1.21579	0.41764	0.35863	0.01485	0.04013	1
568	2018	37.85	24.85	3	0	0	10	87.9996	-0.30836	-0.41735	23.8414	0.242457	0.21645	0.379552	4.356e-05	-0.0345802	-1.16679	0.57656	0.30026	-0.0074	0.05739	1
568	2019	29.78	16.96	3	0	0	9.82	43.1409	-0.49449	-0.37591	24.0878	0.323833	0.253128	0.22778	0.0228544	-0.0341968	-1.19119	-0.30836	-0.41735	0.01633	0.05253	1
570	2011	14.31	9.63	2.38	0	0	2.3	12.5472	-1.23309	-0.54224	21.7776	0.388028	0.028214	1.38155	-0.257598	-0.0448888	-0.45729	-0.07971	0.14283	-0.01229	0.04687	1
570	2012	15.95	10.4	2.55	0	0	3	14.5564	-1.01998	-1.00169	21.86	0.402746	0.030691	1.36255	-0.0636942	-0.0393502	-0.45755	-1.23309	-0.54224	0.00328	0.05324	1
570	2013	17.52	10.41	2.94	0	0	4.17	14.6021	-1.1408	-0.81654	21.8359	0.399786	0.041114	1.1466	0.0609716	-0.0267858	-0.89633	-1.01998	-1.00169	0.00448	0.05668	1
570	2014	17.38	10.26	3.03	0	0	4.09	14.1527	-0.27963	0.03419	21.876	0.38324	0.034753	0.890979	0.112474	-0.0228571	-0.89143	-1.1408	-0.81654	0.00674	0.05003	1
570	2015	16.45	10.76	2.24	0	0	3.45	15.7154	-0.27189	0.1346	21.8965	0.374924	0.036483	0.719558	0.550263	-0.0222678	-0.91437	-0.27963	0.03419	0.00908	0.09447	1
570	2016	15.28	10.72	1.89	0	0	2.67	15.7847	0.2956	0.1815	22.0383	0.371122	0.029208	0.933471	-0.222144	-0.0214012	-0.96039	-0.27189	0.1346	-0.00046	0.06109	1
570	2017	12.44	10.31	1.48	0	0	0.65	15.5917	0.04495	0.17065	22.0388	0.391518	0.020414	1.62348	-0.434728	-0.0215452	-0.89263	0.2956	0.1815	-0.01022	0.03075	1
570	2018	15.8	10.83	1.24	0	0	3.73	16.5623	-0.44922	-0.41108	21.9891	0.417794	0.028888	2.30483	-0.116187	-0.0218602	-0.89095	0.04495	0.17065	-0.00688	0.04	1
570	2019	10.36	7.96	1.09	0	0	1.31	8.95998	-0.89521	-0.42995	21.9728	0.389327	0.011916	1.84769	0.270766	-0.0184359	-0.49796	-0.44922	-0.41108	0.00724	0.08333	1
571	2010	19.04	14.15	1.33	0	0	3.56	28.4321	0.75381	0.54466	21.5064	0.18914	0.115123	0.468949	-0.161645	-0.0219638	0.23413	-0.10864	0.01237	-0.00062	0.04996	0
571	2011	21.56	15.76	1.3	0	0	4.5	35.4702	-0.20892	-0.28762	21.663	0.453556	0.124925	0.673816	-0.193536	-0.023825	0.22943	1.34053	0.68404	-0.00332	0.05167	0
571	2012	22.37	15.5	1.87	0	0	5	33.7327	0.12497	-0.0271	21.7605	0.218432	0.058211	0.780633	-0.218915	-0.0253088	0.24757	-0.20892	-0.28762	0.00068	0.05393	0
571	2013	17.54	11.39	2.11	0	0	4.04	17.7951	-0.51168	-0.3735	21.9275	0.305101	0.071099	1.18271	0.045485	-0.0272661	-0.52771	0.12497	-0.0271	-0.00374	0.04136	0
571	2014	19.39	13.16	2.1	0	0	4.13	23.8916	-0.8455	-0.42086	22.2198	0.354891	0.037107	1.07159	0.113004	-0.0273294	0.41471	-0.51168	-0.3735	0.00641	0.04128	0
571	2017	15.22	7.45	2.77	0	0	5	8.36914	-0.89788	-0.63144	22.3679	0.442046	0.015456	1.17815	-0.29048	-0.0361558	-0.45286	0.63703	0.41215	-0.00827	0.03608	0
572	2010	15.73	12.15	0.36	0	0	3.22	21.7268	-0.44347	0.04306	23.2678	0.37421	0.081638	1.30818	-0.562739	-0.0480628	-0.47455	-0.06212	0.34584	-0.00124	0.05788	0
572	2011	12.81	9.97	0.22	0	0	2.62	14.6989	-1.67072	-0.97684	23.2959	0.355492	0.067072	2.48136	-0.265821	-0.0414088	-0.59815	-0.44347	0.04306	-0.01124	0.03716	0
572	2012	0.59	1.65	0.29	0	0	-1.35	0.911896	-1.5841	-0.60052	23.2641	0.300822	0.04738	2.61561	0.0110998	-0.061583	-0.54295	-2.44825	-0.97684	-0.0008	0.04205	0
572	2013	15.02	10.44	0.31	0	0	4.27	16.4405	0.27462	0.11728	23.3496	0.316922	0.0613	2.21177	0.063302	-0.0638824	0.20097	-1.5841	-0.60052	0.00628	0.05442	0
572	2014	15.84	9.14	0.37	0	0	6.33	14.7129	-0.34885	-0.43934	23.5026	0.39661	0.028043	1.85862	0.0419141	-0.0567637	0.2336	0.27462	0.11728	0.00713	0.04432	0
572	2015	18.89	11.54	0.37	0	0	6.98	22.1325	-1.67072	-1.03368	23.5796	0.44184	0.0105	1.65281	0.456299	-0.0285698	0.28001	-0.34885	-0.43934	0.00739	0.08465	0
572	2016	20.05	8.87	1.18	0	0	10	19.9338	-0.66258	-0.27887	23.6246	0.470243	0.00134	2.06439	-0.377534	-0.0277549	-0.13227	-2.46936	-1.10678	-0.00189	0.05487	0
572	2017	2.1	0.33	0.9	0	0	0.87	0.15876	0.10401	-0.22388	23.4828	0.476495	-0.158055	2.09666	-0.0263987	-0.0163554	-0.11892	-0.66258	-0.27887	-0.00207	0.04575	0
573	2010	21.46	10.65	0.77	0	0	10.04	24.5421	-1.36617	-0.97881	21.6543	0.437837	0.033716	1.03398	-0.289519	-0.035999	0.83166	-0.69646	-0.51953	-0.00503	0.04085	0
573	2011	24.77	9.23	0.54	0	0	15	37.5548	-0.14188	-0.01674	21.644	0.410128	0.041868	1.05838	-0.236168	-0.0358123	0.67147	-1.36617	-0.97881	0.0003	0.04447	0
573	2012	26.27	10.22	1.05	0	0	15	38.5057	0.75381	0.48659	21.6789	0.423265	0.042103	0.962066	-0.126995	-0.0360407	0.66511	-0.14188	-0.01674	0.00347	0.03838	0
573	2013	27.74	11.6	1.14	0	0	15	41.3916	0.13109	0.21733	21.7967	0.450208	0.069786	0.905093	0.0997068	-0.019229	0.66847	1.0579	0.48659	0.00504	0.05561	0
573	2014	23.77	7.24	1.53	0	0	15	33.3512	0.21215	0.44194	21.9239	0.513962	0.003724	1.08205	0.120174	-0.0101937	0.65274	0.13109	0.21733	-0.00028	0.03744	0
573	2015	12.9	1.42	4	0	0	7.48	8.13696	0.15258	0.01097	21.8823	0.52116	-0.062947	0.608459	0.797765	-0.0183168	0.66456	0.21215	0.44194	0.01732	0.11793	0
573	2016	26.34	20.43	2.04	0	0	3.87	59.5529	0.03491	-0.27815	21.7387	0.377309	0.118626	0.413108	-0.254855	-0.0168784	0.65413	0.15258	0.01097	0.00712	0.06706	0
573	2017	18.57	8.77	1.97	0	0	7.83	14.6267	-0.53246	-0.4291	21.8014	0.415724	0.018407	0.999914	-0.519601	-0.0261299	0.67139	0.03491	-0.27815	-0.01489	0.03989	0
573	2018	33.71	14.77	3.94	0	0	15	46.2807	0.24691	0.05875	21.9671	0.507999	0.023203	1.75253	-0.134703	-0.0245641	0.6705	-0.53246	-0.4291	-0.00674	0.06045	0
573	2019	35.87	16.87	4	0	0	15	53.6531	-0.15505	0.0517	21.7992	0.40997	0.032286	1.46303	0.0436953	-0.0236988	0.67074	0.24691	0.05875	0.00122	0.03561	0
576	2013	13.7	8.67	4	0	0	1.03	10.9384	-0.62369	-0.58192	21.1131	0.310645	0.059906	0.349182	0.00064953	-0.147788	0.35635	-0.14628	-0.0445	0.00874	0.04337	0
576	2014	4	6.45	2.55	0	0	-5	13.981	-0.31488	-0.29492	21.0991	0.294006	0.00978	0.271982	0.0236615	-0.152702	0.40517	-0.62369	-0.58192	0.00522	0.03974	0
576	2015	18.15	11.46	1.93	0	0	4.76	18.3659	-0.36227	-0.19349	21.3952	0.384404	0.15877	0.225587	1.05351	-0.142961	0.39067	-0.31488	-0.29492	0.01688	0.12137	0
576	2016	16.04	9.37	1.67	0	0	5	12.8259	0.40308	-0.1134	21.1785	0.170435	0.081483	0.228191	-0.649724	-0.050525	-0.04474	-0.36227	-0.19349	-0.00345	0.07792	0
576	2017	5.74	-1.87	2.61	0	0	5	5.7439	0.75381	0.54466	20.9136	0.15271	-0.24335	0.160487	-0.440078	-0.127647	-0.14062	0.40308	-0.1134	0.00233	0.03531	0
576	2018	16.95	13.99	3.04	0	0	-0.08	29.5015	-0.52901	-0.15166	21.2334	0.311863	0.09911	0.62682	0.606792	-0.114677	-0.07121	1.33783	1.10211	-0.01413	0.11343	0
576	2019	20.55	14.22	4	0	0	2.33	27.8354	-0.56391	-0.02988	21.1843	0.277351	0.094325	0.470491	-0.221352	-0.108638	-0.06293	-0.52901	-0.15166	0.00659	0.06511	0
581	2010	24.12	18.21	3	0	0	2.91	46.5435	-0.63391	0.05718	22.6345	0.357282	0.37143	0.402357	-0.48054	-0.0676907	-0.94854	0.04051	-0.29111	0.01545	0.06211	1
581	2011	59.99	20.32	9	16	11	3.67	32.9223	0.75381	0.54466	22.7938	0.326492	0.259237	0.488401	-0.162505	-0.0716453	-0.98488	-0.63391	0.05718	0.00132	0.06101	1
581	2012	61.05	20	7.5	17	13	3.55	36.2864	-0.13878	-0.33455	23.1262	0.189489	0.13065	0.613188	-0.0834397	-0.0606305	-1.05693	1.07103	0.67596	-0.00111	0.04388	1
581	2013	66.07	21.66	8.5	18	15	2.91	45.1649	0.49644	0.27485	23.2939	0.235316	0.12177	0.500681	0.169284	-0.0573523	-1.06743	-0.13878	-0.33455	0.00963	0.06953	1
581	2014	28.5	22.93	3	0	0	2.57	75.788	-0.82317	-0.44425	23.3966	0.222622	0.149484	0.636944	0.012231	-0.0515881	-0.93764	0.49644	0.27485	-0.00156	0.04057	1
581	2015	28.77	23.31	3	0	0	2.46	78.573	0.33984	-0.12581	23.4772	0.222287	0.132283	0.758158	0.216294	-0.0282643	-0.99754	-0.82317	-0.44425	0.00106	0.06898	1
581	2016	28.12	23.3	3	0	0	1.82	79.4111	-0.06132	-0.15345	23.5719	0.223899	0.134782	0.919624	-0.285973	-0.0166154	-1.05845	0.33984	-0.12581	-0.00016	0.05191	1
581	2017	29.48	24.05	3	0	0	2.43	83.8987	-0.30578	-0.59717	23.7305	0.241196	0.184155	1.00764	0.0837066	-0.0208068	-0.98955	-0.06132	-0.15345	0.00221	0.02987	1
581	2018	29.08	23.9	3	0	0	2.18	83.1666	-0.09978	-0.46661	23.7626	0.212524	0.155097	1.41412	-0.121032	-0.011001	-0.99259	-0.30578	-0.59717	-0.00418	0.03769	1
581	2019	26.91	21.44	3	0	0	2.47	65.989	-1.15434	-0.95636	23.8996	0.270206	0.135708	1.50335	-0.00397475	-0.0103137	-1.00898	-0.09978	-0.46661	0.0035	0.04089	1
582	2010	16.34	12.2	2.28	0	0	1.86	20.8198	-0.0944	-0.06632	20.5212	0.589494	0.126249	0.448431	-0.0424773	-0.0383519	-0.14031	-0.77948	-0.39419	-0.00197	0.05588	1
582	2013	27.33	22.44	2.37	0	0	2.52	73.227	-1.05077	-0.95629	22.8713	0.549908	0.165506	0.914392	0.231281	-0.0508234	-0.44737	-0.31669	-0.38505	0.00531	0.06007	1
582	2014	23.01	18.24	2.26	0	0	2.51	47.6427	-0.64194	-0.46737	22.8746	0.585073	0.163886	0.552127	0.20488	-0.0473115	-0.8971	-1.05077	-0.95629	0.01412	0.07422	1
582	2017	22.8	16.54	3.31	0	0	2.95	37.8524	0.49165	0.2962	23.2758	0.385631	0.077119	1.09087	0.288633	-0.018097	-0.71582	0.84038	0.04644	-0.0028	0.06307	1
582	2018	24.15	16.74	3.7	0	0	3.71	38.2074	-0.52227	-0.41596	23.5633	0.389903	0.07548	1.48744	-0.495538	-0.00856692	-0.68458	0.49165	0.2962	-0.00411	0.05435	1
582	2019	25.38	18.51	4	0	0	2.87	47.6056	0.00741	-0.12898	23.6219	0.409545	0.100498	1.24057	0.0907837	-0.00825328	-1.06507	-0.52227	-0.41596	0.00589	0.04493	1
584	2010	17.06	12.96	1.59	0	0	2.51	23.7162	0.71122	0.27487	21.9761	0.463466	0.090592	0.977216	-0.201434	-0.0279982	-0.82231	-0.23427	-0.23699	-0.00251	0.07065	0
584	2011	15.89	11.27	1.17	0	0	3.45	17.9572	-1.17741	-0.82775	22.0295	0.494543	0.006274	1.7467	-0.302711	-0.0422303	-0.82709	0.71122	0.27487	-0.00935	0.04309	0
584	2012	14.99	8.49	1.5	0	0	5	10.878	-0.00081	0.15779	22.0378	0.507186	0.017572	1.34701	-0.0642077	-0.035308	-0.86224	-1.17741	-0.82775	0.00664	0.04651	0
584	2017	17.74	11.7	1.67	0	0	4.37	19.1669	0.75381	0.54466	22.0249	0.54165	0.070857	0.406835	-0.244888	-0.109417	-0.66331	0.26385	-0.06673	0.00626	0.03675	0
584	2018	19.45	12.47	1.98	0	0	5	21.7522	-1.05739	-0.59031	22.2262	0.599849	0.068532	1.16697	-0.00826916	-0.0931239	-0.5965	2.13859	1.25329	-0.02046	0.07973	0
585	2010	2.93	6.69	1.24	0	0	-5	13.9153	-1.52779	-0.8791	20.5541	0.636954	-0.029368	0.343852	-0.21769	-0.0472361	0.2678	-0.1437	0.13921	0.00015	0.05263	0
585	2013	12.56	7.59	0.67	0	0	4.3	8.99926	-1.67072	-1.03368	19.9527	0.394393	0.034924	0.325496	0.0374434	-0.0156344	0.26339	-0.60563	-0.81619	0.0024	0.0416	0
586	2011	20.77	8.93	0.03	0	0	11.81	26.5887	-1.57622	-0.47929	20.0671	0.602867	0.115818	0.465639	0.3344	-0.0573103	0.60821	-1.4224	-0.82734	-0.00035	0.06701	0
586	2012	12.32	7.04	0.02	0	0	5.26	9.37462	0.75381	0.51164	20.058	0.582026	0.040693	0.566728	-0.310437	-0.0580531	1.37082	-1.57622	-0.47929	-0.00236	0.05992	0
586	2016	21.97	6.97	0	0	0	15	35.4089	0.55789	0.18862	20.1282	0.527149	0.014686	0.133861	-0.361466	-0.0196235	0.56402	0.58321	0.57633	0.00396	0.06815	0
586	2017	21.75	6.75	0	0	0	15	35.19	-1.67072	-1.03368	20.1447	0.531551	0.003616	0.161655	-0.3199	-0.0198865	0.52269	0.55789	0.18862	-0.00303	0.05058	0
586	2018	15.71	6.02	0.06	0	0	9.63	15.924	-0.78962	-0.76647	20.2114	0.564357	-0.007132	0.267813	0.304156	-0.0207459	1.34088	-1.76977	-1.25002	-0.00226	0.12292	0
586	2019	10.3	8.14	0.18	0	0	1.98	9.79888	-0.40555	-0.27579	20.2536	0.570667	0.022146	0.318421	1.22168	-0.0130718	1.36053	-0.78962	-0.76647	0.0011	0.08913	0
587	2012	22.03	12.31	0.57	0	0	9.15	27.7039	-0.23099	-0.38633	21.3902	0.461605	0.187472	0.254869	-0.374012	-0.109906	-0.39922	0.09363	-0.03308	0.01075	0.06175	0
587	2013	23.63	14.53	0.88	0	0	8.22	33.5577	0.03182	0.03236	21.5186	0.459761	0.131633	0.317565	-0.392091	-0.0374877	-0.37586	-0.23099	-0.38633	-0.00075	0.04785	0
587	2014	18.39	10.54	1.12	0	0	6.73	18.0001	-0.8769	-0.62277	21.774	0.508606	0.111433	0.464933	0.0598433	-0.0363894	-0.17044	0.03182	0.03236	-0.00125	0.05417	0
587	2015	19.3	9.2	1.56	0	0	8.54	17.1014	-1.50917	-0.72436	23.673	0.580846	0.06523	0.846482	0.2978	-0.0294643	-0.31108	-0.8769	-0.62277	0.02585	0.1379	0
587	2016	28.6	17.76	3	0	0	7.84	44.4582	0.75381	-0.0784	24.2568	0.730106	0.130517	2.16731	-0.331034	-0.0318011	0.0319	-1.50917	-0.72436	-0.00565	0.058	0
587	2017	20.4	12.06	1.75	0	0	6.59	21.7404	0.75056	0.54466	24.3089	0.725332	0.115899	2.42673	-0.049982	-0.0287339	-0.73136	0.88776	-0.0784	-0.00057	0.0294	0
587	2018	-1.85	-2.73	0.46	0	0	0.42	1.43128	-0.71992	-0.47194	24.1591	0.78634	-0.371417	6.22295	0.264042	-0.0498306	-0.7122	0.75056	0.63055	-0.01911	0.07418	0
589	2010	20.75	12.23	0.13	0	0	8.39	26.7739	-1.09553	-0.50504	22.4242	0.706288	0.079071	1.85072	-0.758603	-0.0457019	-0.64288	-0.5305	-0.39638	-0.00594	0.06399	1
589	2011	21.64	11.56	0.08	0	0	10	27.9964	-1.10318	-1.03247	22.6781	0.695743	0.051077	2.98467	-0.462957	-0.0399554	-0.64564	-1.09553	-0.50504	-0.00614	0.04671	1
589	2012	20.84	12.57	0.22	0	0	8.05	27.1989	-0.25642	-0.69989	22.6306	0.66665	0.058468	2.88206	-0.0824049	-0.027996	-0.65888	-1.10318	-1.03247	0.00054	0.03347	1
589	2013	21.91	12.45	0.22	0	0	9.24	28.8838	-0.52342	-0.25194	22.7477	0.685134	0.075324	2.9955	0.0597004	-0.0340246	-0.6459	-0.25642	-0.69989	0.00231	0.03478	1
589	2014	16.5	11.06	0.21	0	0	5.23	19.0541	0.33124	0.30305	22.9985	0.612106	0.054229	1.87281	0.0681839	-0.0236347	-0.51851	-0.52342	-0.25194	0.00556	0.03368	1
589	2015	9.08	3.42	0.19	0	0	5.47	5.03282	-0.05507	-0.26174	23.137	0.688149	-0.071218	1.99056	0.73631	-0.0342311	-0.5185	0.33124	0.30305	0.00607	0.09314	1
589	2016	4.13	6.57	0.15	0	0	-2.59	9.29682	-0.06518	0.3227	23.0678	0.656792	0.00418	2.25256	-0.684012	-0.0262501	-0.53071	-0.05507	-0.26174	-0.00291	0.04304	1
589	2017	3.08	-4.05	0.45	0	0	6.68	11.866	-0.08171	0.00878	22.997	0.656262	-0.064085	2.68277	-0.127891	-0.0251776	-0.55701	-0.06518	0.3227	-0.00443	0.02748	1
589	2018	15.86	8.16	0.51	0	0	7.19	13.6468	-0.56609	-0.30706	23.0729	0.674157	0.026107	4.03468	-0.140405	-0.0224014	-0.55751	-0.08171	0.00878	-0.00581	0.03683	1
589	2019	16.1	11.1	0.94	0	0	4.06	17.747	-0.44211	-0.08858	23.0766	0.646081	0.037945	2.91146	0.525257	-0.0106069	0.30299	-0.56609	-0.30706	0.00814	0.06066	1
590	2010	21.8	14.71	1.35	0	0	5.74	31.2212	0.25156	0.20217	20.1589	0.50964	0.184874	0.183446	0.0503867	-0.103507	0.1592	-0.56053	-0.31435	0.01781	0.07833	1
590	2011	21.11	14.06	0.53	0	0	6.52	30.2697	0.22767	-0.01661	20.2165	0.4003	0.225359	0.320101	-0.563184	-0.111062	0.36736	0.25156	0.20217	-0.00861	0.04741	1
590	2012	32.59	22.86	0.75	0	0	8.98	78.2722	0.43359	0.45996	20.3723	0.320214	0.327684	0.307246	0.0276834	-0.141265	0.42306	0.22767	-0.01661	0.00571	0.05856	1
590	2013	0.14	-3.09	3	0	0	0.23	3.71942	0.66859	0.34061	20.1301	0.512252	-0.439653	0.17698	0.119191	-0.172049	0.1596	0.43359	0.45996	0.00821	0.0613	1
590	2016	22.26	12.46	1.1	0	0	8.7	26.61	0.57527	0.34144	20.2623	0.581474	0.21334	0.143713	-0.278298	-0.157759	0.09248	0.09147	0.18489	-0.00386	0.05707	1
590	2017	20.04	8.88	1.16	0	0	10	19.9759	-0.13985	-0.0558	20.5883	0.332371	0.023383	0.233436	-0.114271	-0.122555	0.01895	0.57527	0.34144	-0.00377	0.03755	1
590	2018	-0.9	0.9	0.84	0	0	-2.64	1.66464	-1.67072	-0.82173	20.5207	0.290081	-0.065656	0.448685	0.0430907	-0.0758738	0.02902	-0.13985	-0.0558	-0.01267	0.06692	1
590	2019	23.3	13.86	0.99	0	0	8.45	31.1808	-0.51659	-0.58665	20.5569	0.265232	0.070627	0.295643	0.575747	-0.0494153	0.07231	-2.16432	-0.82173	0.01468	0.11676	1
591	2010	19.09	9.68	0.23	0	0	9.18	21.0284	-0.12366	0.0044	21.5541	0.768555	0.038275	0.943581	-0.39908	-0.0333631	-1.28149	0.60106	0.26683	0.00665	0.07731	1
591	2011	17.09	6.91	0.18	0	0	10	17.8734	-0.26143	-0.44828	21.7157	0.809792	0.006081	1.77317	-0.519011	-0.0325247	-1.28149	-0.12366	0.0044	-0.00745	0.0556	1
591	2012	18.29	8.08	0.21	0	0	10	19.6851	0.29732	0.24935	21.7964	0.817919	0.03641	1.69296	-0.0679615	-0.0121919	-1.28149	-0.26143	-0.44828	0.00334	0.04117	1
591	2013	23.32	13.1	0.22	0	0	10	32.5788	-0.23009	-0.27529	21.8774	0.823249	0.037032	1.40646	0.0915159	-0.00910648	-1.28149	0.29732	0.24935	0.00602	0.04279	1
591	2014	16.88	6.67	0.21	0	0	10	17.5092	-1.43026	-0.64895	21.9245	0.856287	-0.008201	0.846491	0.0347066	-0.00642466	-1.28149	-0.23009	-0.27529	0.013	0.05157	1
591	2015	15.5	13.11	0.03	0	0	2.36	25.8785	0.15256	-0.30347	23.8473	0.726502	0.082407	3.63441	0.377671	-0.00585669	-1.28149	-1.43026	-0.64895	0.02506	0.16463	1
591	2016	16.33	13.82	0.06	0	0	2.45	28.7329	-0.73961	-0.9171	24.1167	0.612976	0.076508	1.6061	-0.337582	-0.00963209	-1	0.15256	-0.30347	-0.00882	0.05393	1
591	2017	17.82	16.02	0.05	0	0	1.75	39.239	0.45605	0.53889	24.1748	0.611733	0.068205	1.81824	-0.0923932	-0.015196	-0.78423	-0.73961	-0.9171	-0.0003	0.04367	1
591	2018	21.12	18.29	0.02	0	0	2.81	50.6419	-1.14796	-0.78996	24.2561	0.623772	0.068095	3.84444	-0.102852	-0.0193935	-0.80365	0.45605	0.53889	-0.01135	0.05117	1
591	2019	22.18	18.08	0.02	0	0	4.08	49.0285	-1.43073	-0.75825	24.3463	0.640408	0.068738	3.40268	0.0653664	-0.0203029	-0.76472	-1.14796	-0.78996	0.00559	0.04302	1
592	2010	47.22	12.44	7.45	13	14	0.33	25.8839	0.20869	0.29043	21.3792	0.355135	0.098017	0.334772	-0.370352	-0.0419098	0.56994	0.54969	0.23263	0.00707	0.08136	0
592	2011	35.81	7	5.18	7	14	2.63	14.2556	-0.1505	-0.40837	21.3235	0.32262	0.006873	0.55698	-0.681485	-0.0418388	0.24362	0.20869	0.29043	-0.00904	0.06236	0
592	2012	41.36	7.24	8.72	9	14	2.4	13.8172	-0.34346	-0.02311	21.325	0.303001	0.013224	0.450609	0.0606271	-0.0459391	0.3857	-0.1505	-0.40837	0.00679	0.07289	0
592	2013	43.76	8.92	8.75	11	14	1.09	18.2659	-0.32108	0.05704	21.3259	0.262255	0.037237	0.265502	-0.0243521	-0.0197854	0.48505	-0.34346	-0.02311	0.01176	0.05603	0
592	2014	10.67	8.75	0.39	0	0	1.53	11.2571	-0.20434	-0.03052	21.4866	0.333412	0.055298	0.149538	0.251488	-0.0227336	0.45911	-0.32108	0.05704	0.01873	0.07979	0
592	2015	10.64	8.02	0.42	0	0	2.2	9.33898	-0.95438	-0.46571	22.0577	0.0980137	0.017213	0.196798	0.339869	-0.0205059	0.41091	-0.20434	-0.03052	0.01119	0.12758	0
592	2018	14.25	8.59	0.66	0	0	5	11.7222	-1.67072	-1.03368	22.1828	0.213906	0.00913	0.834411	-0.0108125	-0.0308249	0.49055	-0.02238	-0.3615	-0.01387	0.06747	0
592	2019	12.93	7.52	0.64	0	0	4.77	9.25518	0.2158	0.11495	22.1704	0.158587	0.005192	0.758817	0.306364	-0.0360625	0.53411	-2.47571	-1.06676	0.0038	0.06999	0
593	2010	19.77	9.25	0.52	0	0	10	21.5325	-0.112	-0.16652	20.3356	0.583379	0.021633	0.333924	-0.380585	-0.049426	-0.70198	-0.06992	-0.12315	-0.0004	0.05526	0
593	2011	22.6	12.27	0.36	0	0	9.97	29.5863	-0.85079	-0.58097	20.2976	0.488884	0.166389	0.468818	-0.234047	-0.0477777	-0.69658	-0.112	-0.16652	-0.00607	0.05099	0
593	2012	16.71	8.68	0.49	0	0	7.54	15.3179	-1.07266	-0.41503	20.257	0.464663	0.04852	0.459716	-0.0624428	-0.0497076	-0.69528	-0.85079	-0.58097	0.00061	0.04131	0
593	2013	25.18	15.88	0.14	0	0	9.16	41.8586	-0.15231	-0.11406	20.6245	0.263404	0.077952	0.609077	-0.00324661	-0.0478933	-0.69317	-1.07266	-0.41503	0.00266	0.04526	0
593	2014	21.55	11.86	0.19	0	0	9.5	27.613	-0.451	-0.52929	20.4602	0.13501	0.025775	0.367092	0.0253215	-0.0330826	-0.73464	-0.15231	-0.11406	0.0032	0.04032	0
593	2015	18.79	8.74	0.05	0	0	10	21.1555	0.16761	-0.1613	20.4878	0.177676	0.021441	0.196988	0.894524	-0.0391698	-0.96153	-0.451	-0.52929	0.02571	0.14583	0
593	2016	5.73	2.47	0.19	0	0	3.07	1.79906	0.75381	0.54466	21.1812	0.300704	-0.05888	0.390765	-0.472106	-0.0461476	-0.35175	0.16761	-0.1613	-0.00247	0.06709	0
593	2017	18.77	8.57	0.2	0	0	10	20.6045	-1.08668	-0.5301	21.2689	0.357766	0.024227	0.535226	-0.456404	-0.0447124	0.02831	1.37543	1.0877	-0.00259	0.06134	0
595	2013	1.03	-2.97	4	0	0	0	4.92174	0.14162	0.08921	20.7774	0.738589	-0.478542	0.805638	0.0619099	-0.0619845	-0.88449	-0.6747	-0.47825	-0.00157	0.05141	0
595	2014	10.19	5.54	4	0	0	0.65	5.26938	0.09875	0.30364	20.7683	0.720412	0.073047	0.520071	0.326369	-0.0657853	-0.82218	0.14162	0.08921	0.00948	0.05013	0
595	2015	1.75	-2.25	4	0	0	0	4.09	-0.83097	-0.74892	20.9132	0.382771	-0.264234	0.256644	0.571131	-0.0559273	-0.85905	0.09875	0.30364	0.02596	0.15088	0
596	2010	30	18.44	3	0	0	8.56	48.4614	-0.10035	0.15905	21.3427	0.435138	0.337719	0.132378	-0.505458	-0.0190378	-0.9593	0.57479	0.2028	0.01924	0.06679	1
596	2011	34.14	21.14	3	0	0	10	64.5583	-0.15814	-0.12964	22.1683	0.349073	0.297272	0.257221	-0.0449618	-0.0328973	-1.28149	-0.10035	0.15905	0.00276	0.05174	1
596	2012	78.26	25.26	9	20	15	9	40.0284	-0.37662	-0.0947	22.3925	0.364091	0.236479	0.403666	0.0464171	-0.0341595	-1.28149	-0.15814	-0.12964	-0.00223	0.06596	1
596	2013	71.35	24.25	8.5	18	11	9.6	35.8616	-0.46674	-0.66242	22.484	0.356576	0.174764	0.676363	0.125174	-0.0351994	-0.88388	-0.37662	-0.0947	-0.00602	0.0598	1
596	2014	32.4	20.49	3	0	0	8.91	59.6552	0.28525	0.23213	22.5817	0.348088	0.150696	0.452484	0.0710424	-0.0317695	-1.28149	-0.46674	-0.66242	0.01172	0.06318	1
596	2015	30.99	18.42	3	0	0	9.57	49.5611	-0.25664	-0.28493	22.695	0.327075	0.158757	0.513031	0.0663328	-0.026875	-1.28149	0.28525	0.23213	0.00183	0.06172	1
597	2010	47.77	11.65	4.12	12	10	10	8.06046	-0.88911	-0.71759	22.447	0.630044	0.027749	0.979701	-0.288388	-0.0491596	-0.09583	1.441	0.8597	-0.00675	0.05475	1
597	2011	0.81	0.71	0.12	0	0	-0.02	0.077536	-0.32957	-0.18108	22.4935	0.702104	-0.200483	2.39999	-0.0442417	-0.0355649	-0.17949	-0.88911	-0.71759	-0.01441	0.06578	1
597	2012	18.08	6.87	1.21	0	0	10	16.6567	0.00211	0.1208	22.5139	0.706934	0.003103	2.86808	-0.0536963	-0.0133478	0.44501	-0.32957	-0.18108	-0.00162	0.05457	1
597	2013	3.01	3.5	0.91	0	0	-1.4	2.64522	-0.51442	-0.20795	22.7454	0.788334	-0.098645	3.26101	0.0207811	-0.0101544	0.04801	0.00211	0.1208	0.00369	0.05992	1
597	2014	17.71	9.07	1.26	0	0	7.38	15.1176	0.09037	0.08408	22.8719	0.677917	0.038448	1.7055	0.166505	-0.0153679	0.08536	-0.51442	-0.20795	0.0095	0.05627	1
597	2015	2.63	0.67	0.62	0	0	1.34	0.249104	0.02674	0.39799	22.8857	0.723788	-0.151932	1.76602	0.410275	-0.0167163	-0.00363	0.09037	0.08408	0.00391	0.09174	1
597	2016	18.53	7.88	0.65	0	0	10	18.7689	-0.69233	-0.74865	23.0046	0.751378	0.010898	2.06255	-0.386505	-0.0165243	-0.11318	0.02674	0.39799	0.00122	0.06131	1
597	2017	14.08	9.44	0.92	0	0	3.72	12.8298	-1.13441	-0.58808	23.0835	0.759463	0.036956	1.89773	0.0171351	-0.014552	-0.1087	-0.69233	-0.74865	0.00487	0.05923	1
597	2018	13.9	10.57	0.92	0	0	2.41	15.9475	-0.26789	-0.01355	23.1845	0.693411	0.065583	2.02501	-0.249999	-0.0144981	-0.16423	-1.13441	-0.58808	-0.00146	0.05382	0
597	2019	20.86	10.24	0.78	0	0	9.84	23.0527	-1.13628	-0.53628	23.2522	0.687569	0.045386	1.85796	-0.0826506	-0.0112806	-0.20314	-0.26789	-0.01355	0.0025	0.0395	0
598	2016	67.58	18.14	8.63	20	15	5.81	29.7763	-0.06662	-0.35978	23.5517	0.459026	0.099812	0.983647	-0.831716	-0.0168938	-0.1649	-1.67697	-1.27693	-0.00337	0.03771	1
598	2017	25.24	17.74	1.56	0	0	5.94	45.0027	-0.50731	-0.48123	23.6547	0.456978	0.094755	1.15661	-0.100259	-0.00944409	-0.93342	-0.06662	-0.35978	-0.00069	0.0231	1
598	2018	25.99	17.66	1.65	0	0	6.68	44.8249	-0.70532	-0.58889	23.7641	0.466923	0.09455	1.73849	-0.0841945	-0.00951128	1.19353	-0.50731	-0.48123	-0.00493	0.0325	1
598	2019	27.03	18.25	2.21	0	0	6.57	46.9975	-0.20584	-0.03575	23.9556	0.526595	0.095087	1.83257	0.0214602	-0.0086567	0.50399	-0.70532	-0.58889	0.00331	0.02673	1
599	2010	14.47	9.47	0.52	0	0	4.48	13.6291	-1.21835	-0.47002	22.2728	0.68597	0.024942	1.62254	-0.937754	-0.0395887	-0.10365	0.37359	0.34468	-0.00785	0.05999	1
599	2011	11.65	7.54	0.54	0	0	3.57	8.54872	-1.67072	-0.87136	22.3157	0.691834	0.024101	2.38939	-0.182123	-0.0395614	-0.09345	-1.21835	-0.47002	-0.00573	0.04476	1
599	2012	18.53	7.93	0.6	0	0	10	18.9145	-1.67072	-0.84825	22.2948	0.680971	0.013766	2.61336	-0.14498	-0.0363471	-0.0923	-1.8637	-0.87136	-0.00121	0.04413	1
599	2013	19.04	8.28	0.76	0	0	10	19.3263	0.16208	0.10793	22.3047	0.679285	0.017873	2.31023	0.0356494	-0.0331268	-0.65366	-2.63009	-0.84825	0.00344	0.04173	1
599	2014	18.56	8.4	0.81	0	0	9.35	17.9488	-0.09994	-0.05297	22.3429	0.504491	0.028638	1.28224	0.132337	-0.0216049	-0.5789	0.16208	0.10793	0.00807	0.04009	1
599	2015	15.46	8.85	0.68	0	0	5.93	13.2295	-0.34244	-0.30879	22.499	0.560562	0.023226	0.878833	0.963664	-0.0101871	-0.25958	-0.09994	-0.05297	0.01731	0.11867	1
599	2016	16.57	9.5	0.75	0	0	6.32	15.1684	-0.59305	-0.32893	22.704	0.627498	0.029432	1.35328	-0.639909	-0.00851912	-0.71176	-0.34244	-0.30879	-0.00235	0.06652	1
599	2017	17.19	9.76	0.8	0	0	6.63	16.1511	-0.14857	-0.02326	22.8491	0.665051	0.037029	1.96866	-0.33019	-0.0311954	-0.67212	-0.59305	-0.32893	-0.00378	0.03679	1
599	2018	-1.25	7.95	0.8	0	0	-10	32.706	-1.1788	-0.85126	22.9166	0.570377	0.008675	2.89974	-0.23104	-0.0358138	-0.30567	-0.14857	-0.02326	-0.00935	0.04432	1
599	2019	6.13	2.43	0.95	0	0	2.75	1.3709	-0.17262	-0.423	23.0139	0.63229	-0.083236	2.52146	0.156971	-0.0357447	-0.78903	-1.1788	-0.85126	0.00662	0.06233	1
600	2012	25.57	12.57	3	0	0	10	27.248	-0.72175	-0.26638	23.557	0.751395	0.041075	4.39078	-0.0417374	-0.0291305	-1.21269	-0.58312	-0.27132	-0.00029	0.02617	1
600	2013	28.2	21.59	1.69	0	0	4.92	66.8285	-0.68523	-0.44276	23.6136	0.712163	0.228137	4.40726	0.0898639	-0.0100518	-1.15804	-0.72175	-0.26638	0.00205	0.03424	1
600	2014	31.77	23.72	2.63	0	0	5.42	79.413	-1.29135	-0.87673	23.9527	0.566119	0.319287	1.3894	0.164686	-0.0278067	-1.1482	-0.68523	-0.44276	0.01817	0.04465	1
600	2015	34.58	24.19	3	0	0	7.39	81.9226	-0.93241	-0.62857	23.9754	0.513648	0.223033	1.35324	0.0843001	-0.032221	-1.09821	-1.29135	-0.87673	0.00495	0.08484	1
600	2016	33.57	22.96	3	0	0	7.61	73.7369	-1.02854	-0.73152	24.0988	0.546095	0.150536	1.83788	-0.233426	-0.0277681	-0.13033	-0.93241	-0.62857	-0.00211	0.03394	1
600	2017	25.42	12.42	3	0	0	10	26.8042	-0.19957	-0.496	24.1626	0.583054	0.023754	2.25612	0.586337	-0.0253623	-1.01428	-1.02854	-0.73152	0.00196	0.09546	1
600	2018	26.62	13.62	3	0	0	10	30.5559	-1.00611	-0.8582	24.1844	0.577559	0.050029	3.54149	-0.536552	-0.0227781	-1.03688	-0.19957	-0.496	-0.0061	0.06368	1
600	2019	28.22	16.77	2.71	0	0	8.74	41.1382	-0.2028	-0.01342	24.2001	0.570936	0.065477	3.69342	-0.0178186	-0.0190587	-1.04104	-1.00611	-0.8582	0.00059	0.04795	1
601	2010	20.01	9.73	0.28	0	0	10	22.9343	-0.47909	-0.49014	22.8521	0.619481	0.021453	1.74632	-0.362419	-0.0189964	-0.53915	-1.41092	-1.20291	-0.00266	0.06207	1
601	2011	16.49	6.23	0.26	0	0	10	16.8993	-0.12221	-0.31582	22.8238	0.602083	0.027023	2.6996	-0.112725	-0.0188205	-0.56107	-0.47909	-0.49014	-0.00782	0.04789	1
601	2012	23.54	13.56	0.39	0	0	9.59	33.0335	-1.67072	-1.03368	22.8618	0.603037	0.044625	2.56859	-0.149592	-0.0183122	-0.56374	-0.12221	-0.31582	0.00232	0.03153	1
601	2013	25.77	16.75	0.37	0	0	8.65	44.5407	-0.60939	-0.62209	22.8854	0.570881	0.06604	1.79909	0.0077446	-0.0090865	-0.02371	-1.7814	-1.29117	0.00504	0.03443	1
601	2014	24.78	17.5	0.41	0	0	6.87	46.1611	0.10754	-0.38639	22.8764	0.535824	0.070131	1.35311	0.23321	-0.0113562	-0.58227	-0.60939	-0.62209	0.00641	0.04243	1
601	2015	30	19.21	0.79	0	0	10	57.9296	0.10458	-0.10481	22.8642	0.506576	0.07359	0.715117	0.52385	-0.00968849	-0.68253	0.10754	-0.38639	0.0226	0.11655	1
601	2016	31.64	21.26	1.27	0	0	9.11	67.2749	0.58028	0.02423	22.9018	0.490746	0.106533	0.951654	-0.591911	-0.00903069	-0.74631	0.10458	-0.10481	-0.00284	0.06043	1
601	2017	29.39	20.24	0.58	0	0	8.57	62.1369	-0.04975	-0.04235	22.9388	0.482853	0.099249	1.17824	-0.20119	-0.0140799	-0.41725	0.58028	0.02423	-0.00237	0.03321	0
601	2018	29.18	18.92	0.26	0	0	10	57.5479	-0.00194	0.09311	23.0277	0.519525	0.066325	2.49248	-0.0514737	-0.0173504	-0.57302	-0.04975	-0.04235	-0.01077	0.04908	0
601	2019	24.19	13.75	0.44	0	0	10	34.445	-0.27883	-0.18586	23.1399	0.543918	0.081589	1.87224	0.0911278	-0.0122922	-0.59097	-0.00194	0.09311	0.0093	0.04586	0
603	2012	23.83	16.98	2.46	0	0	4.39	40.0141	-0.64074	-0.33868	20.7727	0.245279	0.72898	0.107919	0.397409	-0.0835487	-0.626	-0.54477	-0.4616	0.0072	0.07465	0
603	2013	22.39	16.47	1.46	0	0	4.46	38.6043	-1.16311	-0.42162	20.4761	0.325185	0.6982	0.119989	-0.124455	-0.0957619	-0.57194	-0.64074	-0.33868	-0.0055	0.04637	0
603	2014	23.15	16.25	2.36	0	0	4.54	36.6118	0.65264	0.54466	20.8411	0.279382	0.565441	0.181713	0.0735915	-0.0950015	-1.19206	-1.16311	-0.42162	0.00068	0.05889	0
603	2015	14.3	7.63	1.92	0	0	4.75	8.71356	-0.90203	-0.79551	21.0658	0.252861	0.448157	0.154527	-0.125462	-0.0668743	-0.41237	0.65264	0.60692	0.01796	0.12679	0
603	2016	20.87	14.63	1.67	0	0	4.57	30.1199	-0.18371	-0.23969	21.7675	0.068488	0.171978	0.240913	0.194589	-0.0748387	-0.62316	-0.90203	-0.79551	0.00097	0.07776	0
603	2017	21.1	15.35	1.11	0	0	4.64	33.8684	0.75381	0.54466	22.1629	0.305247	0.165674	0.485758	-0.478576	-0.0948833	-0.66177	-0.18371	-0.23969	-0.00463	0.03864	0
603	2018	20.51	16.08	2.11	0	0	2.32	36.8538	-0.29412	-0.10531	22.034	0.420842	0.219508	0.537551	-0.0124843	-0.0958433	-0.70609	1.82045	0.75643	-0.00191	0.07107	0
603	2019	22.83	17.77	0.88	0	0	4.18	45.9556	-0.4056	-0.2102	22.193	0.387562	0.232815	0.420386	0.318491	-0.091683	-0.80348	-0.29412	-0.10531	0.01103	0.08277	0
605	2013	5.01	2.01	3	0	0	0	1.60402	0.01305	0.16069	19.9763	0.274286	-0.060307	0.322493	0.138018	-0.101258	-0.97385	-0.23034	-0.37901	0.0065	0.05981	1
605	2014	19.94	9.76	0.18	0	0	10	23.1539	-0.05883	0.19928	21.5909	0.544648	0.042633	0.717969	-0.0449362	-0.0927878	-0.79739	0.01305	0.16069	0.00251	0.04332	0
605	2015	20.65	10.42	0.23	0	0	10	24.669	-0.81359	-0.26268	21.6163	0.533771	0.04217	0.379686	0.530886	-0.0870046	-0.82256	-0.05883	0.19928	0.0278	0.14763	0
605	2016	19.93	9.84	0.09	0	0	10	23.4785	-0.44363	-0.36888	21.9659	0.658364	0.038485	0.844911	0.283004	-0.0768507	-0.6638	-0.81359	-0.26268	-0.00412	0.10127	0
605	2017	20.14	12.37	0.22	0	0	7.55	25.7888	-1.67072	-1.03368	22.4554	0.562089	0.095729	1.25924	0.475276	-0.078309	-0.76873	-0.44363	-0.36888	0.00222	0.11024	0
605	2018	21.07	10.9	0.17	0	0	10	26.01	-0.21165	0.09826	22.5709	0.587193	0.036112	1.89579	-1.1179	-0.0249129	-0.76406	-1.80877	-1.20669	-0.00202	0.08961	0
605	2019	19.78	9.49	0.29	0	0	10	22.3789	-0.90661	-0.61811	22.8579	0.669936	0.017661	3.49968	-0.125439	-0.0238698	-0.75904	-0.21165	0.09826	-0.00513	0.04702	0
606	2010	18.35	7.78	0.57	0	0	10	18.7018	0.29379	0.13699	20.9457	0.409754	0.007653	0.384121	-0.173689	-0.0373297	-0.54848	-0.46322	-0.46329	0.00706	0.06636	1
606	2011	-4.9	4.75	0.35	0	0	-10	23.5766	-1.67072	-1.03368	20.8587	0.388075	-0.024878	0.486312	-0.334065	-0.0414417	-0.55866	0.29379	0.13699	-0.00431	0.06563	1
606	2012	17.49	7.18	0.31	0	0	10	18.0937	0.59261	-0.11109	21.134	0.28586	0.002306	0.618964	0.0310845	-0.0443723	0.5173	-2.44825	-1.3377	0.00095	0.08669	1
606	2013	21.55	12.1	1.63	0	0	7.82	23.4678	-0.74137	-0.34999	21.0994	0.321696	0.022412	0.456402	-0.0532435	-0.045114	0.51029	0.59261	-0.11109	0.00762	0.06966	1
606	2014	0.41	-0.89	0.48	0	0	0.82	0.332256	-1.45072	-1.01029	21.0052	0.347532	-0.136875	0.434695	0.196669	-0.0477749	0.50079	-0.74137	-0.34999	0.00048	0.05124	0
606	2017	22.91	10.34	2.64	0	0	9.93	21.5033	-0.73615	-0.79256	22.0682	0.236929	0.026864	0.561863	-0.361261	-0.0487112	1.44617	0.09409	0.07993	-0.00614	0.04535	0
606	2018	24.52	11.52	3	0	0	10	24.2929	-1.67072	-0.7101	22.1503	0.318815	0.038513	0.914379	0.0781505	-0.0515109	1.41016	-0.73615	-0.79256	-0.00778	0.07704	0
606	2019	-4.18	-3.25	0.74	0	0	-1.67	2.0809	-0.00305	0.32133	21.7471	0.393071	-0.445604	0.654998	0.0771155	-0.166547	1.50679	-1.8106	-0.7101	0.00061	0.06376	0
607	2014	16.46	13.65	2.8	0	0	0.01	27.9953	-0.33366	-0.28056	21.3926	0.321592	0.191397	0.185231	0.388389	-0.0608496	-0.35744	-1.92363	-1.20462	0.0308	0.11738	1
607	2015	53.54	16.13	11.19	12	14	0.22	30.427	0.75381	0.36857	21.5966	0.286123	0.207811	0.166301	0.390893	-0.0655507	-0.31222	-0.33366	-0.28056	0.01762	0.13898	1
607	2016	67.96	15.84	13.42	15	23	0.7	52.3559	-0.13528	0.1037	21.8118	0.326604	0.153982	0.246887	-0.347398	-0.0517285	-0.28936	1.14674	0.36857	0.00055	0.08838	1
607	2017	15.88	12.39	2.62	0	0	0.87	22.1397	-0.48403	-0.4243	21.8866	0.373694	0.104952	0.518968	-0.181599	-0.0437263	-0.24185	-0.13528	0.1037	-0.01211	0.04129	1
607	2018	16.49	11.93	2.72	0	0	1.84	19.745	-0.71001	-0.16597	21.9015	0.346797	0.075973	0.788175	-0.323108	-0.0358864	-0.60883	-0.48403	-0.4243	-0.00582	0.06308	1
607	2019	12.79	7.97	2.65	0	0	2.17	8.5071	-1.10256	-0.41275	21.9938	0.443476	0.027199	0.708651	0.264074	-0.0512469	-0.12166	-0.71001	-0.16597	0.00663	0.07723	1
608	2010	35.92	16.92	4	0	0	15	53.8474	-1.29622	-0.96295	22.5892	0.555911	0.172593	1.20184	-0.226437	-0.0386314	0.00188	-0.17323	-0.08601	-0.00081	0.04857	0
608	2011	20.59	12.22	4	0	0	4.37	19.9271	-0.66476	0.03535	22.5569	0.511386	0.063208	2.17837	-0.370721	-0.0442173	0.00723	-1.29622	-0.96295	-0.011	0.05115	0
608	2017	32.84	13.84	4	0	0	15	43.3705	-1.08348	-0.33532	22.6995	0.490094	0.051602	1.5321	-0.203256	-0.0402078	0.09617	1.12971	0.97087	-0.00726	0.0447	0
609	2010	30.45	15.69	0.1	0	0	14.66	55.1322	0.38745	0.36635	20.8257	0.245094	0.088813	0.414775	-0.727091	-0.0690976	0.76497	-0.88704	-0.6748	-0.00457	0.04861	0
609	2011	21.26	16.18	0	0	0	5.08	39.4403	-0.10935	-0.29525	21.091	0.306599	0.1799	0.736452	-0.0144638	-0.0747673	-0.337	0.38745	0.36635	-0.00491	0.06193	0
609	2012	-0.51	14.13	0.36	0	0	-15	84.9469	-0.16324	0.09517	21.1815	0.320264	0.079073	0.818625	-0.0299521	-0.0671851	0.03643	-0.10935	-0.29525	0.00115	0.05465	0
609	2013	20.96	14.27	0.22	0	0	6.47	31.5356	-0.87117	-0.73166	21.3069	0.348552	0.090007	0.854185	-0.10335	-0.0772339	0.04653	-0.16324	0.09517	0.00268	0.04713	0
609	2014	33.12	14.5	4	0	0	14.62	44.1215	-0.92866	-0.60149	21.3522	0.313943	0.094356	0.453645	0.22924	-0.0642157	0.6296	-0.87117	-0.73166	0.01584	0.06386	0
609	2015	26.41	10.2	1.21	0	0	15	38.2013	-0.24858	-0.0053	21.4076	0.342105	0.014011	0.437218	0.904528	-0.0633304	0.654	-0.92866	-0.60149	0.00969	0.12745	0
609	2016	13.49	14.49	2.38	0	0	-3.38	38.1306	0.17252	-0.11128	21.4731	0.319399	0.096912	0.445188	-0.704283	-0.0281737	1.08122	-0.24858	-0.0053	0.005	0.08931	0
609	2017	25.91	15.37	0	0	0	10.54	42.6126	-0.53017	-0.23733	21.2842	0.100147	0.089044	0.54325	-0.276646	-0.0235817	1.5823	0.17252	-0.11128	-0.00659	0.04659	0
609	2018	7.47	2.55	1.58	0	0	3.34	1.79886	-1.56167	-0.80293	21.8103	0.489026	-0.039836	1.88745	0.0729802	-0.0232243	1.32258	-0.53017	-0.23733	-0.01087	0.07954	0
609	2019	26.29	10.51	0.78	0	0	15	39.5671	-1.67072	-1.03368	22.1589	0.6333	0.016868	2.55304	0.309616	-0.0272966	0.56426	-1.56167	-0.80293	0.00356	0.07657	0
610	2010	21.38	10.67	0.71	0	0	10	24.5864	-0.02999	-0.10299	20.6945	0.569959	0.064782	0.439057	-0.165814	-0.0319879	-0.84968	0.98348	-0.17014	0.00986	0.06576	1
610	2011	17.11	8.96	1.7	0	0	6.45	13.2447	-0.27757	-0.84038	20.3164	0.344432	0.064464	0.527151	0.0239333	-0.0310695	-0.82008	-0.02999	-0.10299	-0.00881	0.06443	1
610	2012	21.68	10.16	1.52	0	0	10	22.3063	0.19415	0.31162	20.2588	0.269678	0.047239	0.49454	-0.190552	-0.0307244	-0.81594	-0.27757	-0.84038	0.00129	0.0488	1
610	2013	21.24	9.75	1.49	0	0	10	21.411	0.75381	0.28619	20.2813	0.27882	0.018476	0.498864	0.109705	-0.0323666	-0.80028	0.19415	0.31162	0.00137	0.0462	1
610	2014	4.41	4.53	2.04	0	0	-2.16	5.0917	-0.18746	-0.27718	20.1727	0.242374	-0.046229	0.27679	-0.131977	-0.0445514	-0.85116	0.83596	0.28619	0.01011	0.04343	1
610	2015	16.44	6.95	2.27	0	0	7.22	10.3058	-0.93325	-0.86785	20.8691	0.280704	0.013561	0.310723	0.682976	-0.0337197	-0.40391	-0.18746	-0.27718	0.01336	0.1058	1
610	2016	20.8	8.45	2.35	0	0	10	18.0794	0.05755	-0.18122	21.0467	0.388244	0.010846	0.392047	-0.480318	-0.0339404	-0.78228	-0.93325	-0.86785	0.00149	0.07928	1
610	2017	8.24	5.45	2.16	0	0	0.63	4.2371	-1.15999	-0.76262	21.0618	0.416292	-0.024185	0.505683	-0.285693	-0.0165359	-0.42421	0.05755	-0.18122	-0.00479	0.04175	1
610	2018	28.32	16.15	2.17	0	0	10	41.0254	-1.6368	-1.03368	20.9127	0.279825	0.102312	0.681648	0.438389	-0.0386089	-0.33347	-1.15999	-0.76262	-0.00461	0.09513	1
610	2019	11.8	4.03	2.16	0	0	5.61	4.90612	-0.20056	0.05453	20.9379	0.309182	-0.037426	0.571003	0.949967	-0.0426479	0.05222	-1.6368	-1.35606	0.00795	0.09438	1
611	2010	14.77	11.28	0.92	0	0	2.57	18.2118	-0.09114	-0.00235	20.6525	0.188211	0.045786	0.434027	-0.29228	-0.0524288	0.45686	-1.88889	-0.96048	0.00316	0.07097	0
611	2011	10.46	0.46	0	0	0	10	15.6659	0.75381	0.52825	20.2787	0.0167704	0.008798	0.468713	-0.00759602	-0.0567581	0.44491	-0.09114	-0.00235	-0.00663	0.07872	0
611	2012	-0.57	0.65	0	0	0	-1.22	0.369184	0.14321	0.06352	20.3914	0.185848	-0.075951	0.509062	-0.332148	-0.0721311	-0.3831	0.85196	0.52825	0.00203	0.053	0
611	2013	13.61	7.91	0.12	0	0	5.58	11.3345	-1.18337	-0.81834	20.4218	0.194868	0.019323	0.530874	-0.0631969	-0.0738068	0.34647	0.14321	0.06352	0.00062	0.04135	0
611	2017	-5.38	-6.38	1	0	0	0	7.1831	0.139	-0.07325	21.3717	0.598095	-0.044678	0.763841	-0.0896172	-0.133456	-0.4944	0.36364	-0.06414	0.00048	0.04806	0
612	2010	41.34	11.63	7.71	12	15	-5	49.3804	-0.79989	-0.46175	22.0986	0.483829	0.057586	0.377947	-0.635974	-0.0778559	-0.78728	-0.63634	-0.45413	-0.00255	0.06775	1
612	2011	60.28	14.42	9.81	12	23	1.05	50.3079	-1.2882	-1.03368	22.317	0.502092	0.169728	0.943016	-0.262377	-0.0752181	-0.55575	-0.79989	-0.46175	-0.01222	0.05154	1
612	2012	58.94	6.96	7.48	15	23	6.5	41.1715	-0.64866	-0.47911	22.5399	0.602019	-0.00627	1.18285	-0.121909	-0.0433256	-0.76731	-1.2882	-1.2504	0.00093	0.04574	1
612	2013	12.33	9.86	1.41	0	0	1.06	13.9851	-1.67072	-0.79062	22.6967	0.399113	0.076827	1.05578	-0.00397652	-0.0344534	-0.27195	-0.64866	-0.47911	0.00077	0.04337	0
612	2014	13.82	10.53	1.07	0	0	2.22	15.7511	0.17481	0.36356	22.9367	0.48312	0.078736	0.752909	0.180086	-0.0342699	-0.22897	-1.92019	-0.79062	0.02283	0.11738	0
612	2015	11.57	5.86	0.71	0	0	5	6.61414	-0.34632	-0.48258	22.8783	0.447863	-0.013174	0.940141	0.166481	-0.0362495	-0.11396	0.17481	0.36356	-0.0028	0.08575	0
612	2016	5.89	0.44	0.92	0	0	4.53	2.9245	-0.30859	-0.1863	22.7087	0.378894	0.021368	0.528872	-0.0235524	-0.0413159	0.30714	-0.34632	-0.48258	0.0169	0.08509	0
612	2017	13	10.31	1	0	0	1.69	15.2704	-0.04411	-0.16889	22.7335	0.369023	0.038065	0.666101	-0.23481	-0.0375312	0.21206	-0.30859	-0.1863	-0.00301	0.04578	0
612	2018	1.85	-0.15	0.94	0	0	1.06	0.26904	-0.47236	-0.56221	22.7307	0.432418	-0.098958	1.57678	-0.209864	-0.0542926	-0.63773	-0.04411	-0.16889	-0.01508	0.05531	0
612	2019	8.91	8.34	0.89	0	0	-0.32	10.9145	-0.63231	-0.93965	22.6711	0.384877	0.024977	1.36171	0.161598	-0.050474	-0.6457	-0.47236	-0.56221	0.00351	0.06169	0
613	2015	1.17	-0.24	1.41	0	0	0	0.354384	0.49809	0.34243	18.4684	0.266477	-0.09269	0.0221252	0.579253	-0.0223147	1.63379	0.09459	0.01196	0.02526	0.1226	0
615	2010	14.39	9	0.39	0	0	5	12.9475	0.28744	0.39563	20.9218	0.402406	0.004441	0.722037	-0.269009	-0.0958646	-0.57101	1.12757	0.72209	-0.00679	0.06689	0
615	2011	5.68	1.56	0.34	0	0	3.78	2.07702	-1.01921	-1.02699	20.8849	0.468715	-0.108003	1.46899	-0.284379	-0.0959321	-0.58698	0.28744	0.39563	-0.01359	0.0434	0
615	2012	12.5	7.46	0.04	0	0	5	9.88064	0.22921	-0.00735	21.1058	0.564787	0.006734	1.41914	-0.0375668	-0.0925156	-0.58776	-1.01921	-1.02699	0.0063	0.05167	0
615	2015	16.49	11.33	0.3	0	0	4.86	19.5389	0.1089	0.0693	22.717	0.733866	0.144937	1.19505	1.06607	-0.095495	-0.69792	-0.34931	-0.46781	0.02124	0.14094	0
615	2016	15.25	12.2	0.28	0	0	2.77	22.0158	-0.21185	-0.08824	22.6427	0.713111	0.097254	0.840931	-0.0145115	-0.0922831	0.19504	0.1089	0.0693	0.0092	0.08036	0
615	2017	20.47	16.21	0.29	0	0	3.97	38.961	-0.83822	-0.51027	22.9376	0.693009	0.176593	1.1949	0.747239	-0.0980475	-0.40148	-0.21185	-0.08824	0.00442	0.11097	0
615	2018	16.37	10.77	0.6	0	0	5	17.5515	-1.06818	-1.03368	23.2316	0.757065	0.042717	2.95308	-1.36531	-0.102342	-0.4799	-0.83822	-0.51027	-0.00939	0.07633	0
615	2019	14.61	8.83	0.78	0	0	5	12.1774	-0.31508	-0.3631	23.0465	0.739542	0.043919	2.94556	-0.340394	-0.10603	-0.89295	-1.06818	-1.04454	-0.00233	0.04874	0
616	2010	33.23	16.86	1.37	0	0	15	58.058	-0.24963	-0.3533	22.9358	0.622181	0.170431	1.79709	-0.239784	-0.0430157	0.82996	-0.74642	-0.695	-0.00253	0.04513	0
616	2011	32.05	15.77	1.28	0	0	15	53.9782	-0.48546	-0.34011	23.0129	0.620365	0.099724	2.58827	-0.222127	-0.0414636	0.13227	-0.24963	-0.3533	-0.00439	0.04169	0
616	2012	31.42	15.14	1.28	0	0	15	51.6829	-1.67072	-1.03368	23.1777	0.655948	0.080592	2.38209	0.0584989	-0.0259734	0.54648	-0.48546	-0.34011	0.00613	0.04995	0
616	2015	30.67	14.27	1.4	0	0	15	48.4926	-0.59694	-0.40433	22.8939	0.49434	0.050999	0.779579	0.728541	-0.0295321	0.21601	-1.94513	-1.28796	0.02598	0.16986	0
616	2016	31.81	2.57	11.27	12	7	-1.03	25.0607	-0.86912	-0.87482	22.9091	0.511253	-0.10878	1.1918	-0.848514	-0.0430302	0.216	-0.59694	-0.40433	-0.00658	0.05356	0
616	2019	10.65	9.28	1.02	0	0	0.35	12.9194	-0.24399	-0.55941	22.5252	0.280012	0.006547	1.74412	-0.0404351	-0.040309	0.24621	-0.99415	-0.7291	0.00118	0.04602	0
619	2010	17.46	12.99	0.83	0	0	3.64	24.3417	0.61048	0.26696	21.9285	0.356334	0.086362	0.942199	-0.119808	-0.0166935	0.64769	-0.31575	-0.36997	-0.00481	0.05232	1
619	2011	18.47	12.57	1.01	0	0	4.89	22.9418	-0.24637	-0.32071	22.124	0.451667	0.052856	2.03476	-0.268895	-0.0169527	-0.86273	0.61048	0.26696	-0.00993	0.04634	1
619	2012	21.14	16.46	1.12	0	0	3.56	39.0959	0.06766	-0.1106	22.2246	0.457357	0.099209	1.31081	0.0826472	-0.0134009	-0.66897	-0.24637	-0.32071	0.01213	0.05253	1
619	2013	20.17	15.3	1.34	0	0	3.53	33.3961	-1.05188	-0.57121	22.1925	0.41399	0.06456	1.65818	-0.0339451	-0.0285557	-0.83725	0.06766	-0.1106	-0.00387	0.04345	1
619	2014	22.27	15.33	1.94	0	0	5	32.9164	-0.49588	-0.39751	22.1245	0.353838	0.047215	1.13119	-0.0032918	-0.0386301	-0.45262	-1.05188	-0.57121	0.00693	0.03458	1
619	2015	21.88	14.98	1.9	0	0	5	31.4527	-0.64703	-0.5386	22.0866	0.321319	0.044653	0.723944	0.48037	-0.0401704	-0.87667	-0.49588	-0.39751	0.0141	0.11008	1
619	2016	19.57	12.97	1.66	0	0	4.94	23.7566	0.22352	0.48715	22.0779	0.312097	0.032761	0.891138	-0.328061	-0.02826	-0.83275	-0.64703	-0.5386	-0.00315	0.05861	1
619	2017	14.25	7.79	1.46	0	0	5	9.44064	0.02483	-0.11007	21.9813	0.252183	0.005581	1.17614	0.0238946	-0.0175446	-0.80274	0.22352	0.48715	-0.00635	0.03898	1
619	2018	14.14	7.91	1.23	0	0	5	9.81862	0.47487	0.44092	22.0554	0.30386	0.001189	2.02797	-0.271462	-0.0317278	-0.79967	0.02483	-0.11007	-0.00858	0.03485	1
619	2019	14.58	8.52	1.06	0	0	5	11.2397	-0.34101	-0.52091	22.122	0.337815	0.00418	1.94312	0.0304372	-0.0306927	-0.80343	0.47487	0.44092	0.0025	0.02826	1
620	2016	35.5	16.5	4	0	0	15	52.24	-0.4772	-0.16224	24.5204	0.843706	0.069286	2.77136	-0.172817	-0.0383621	-1.22057	-0.53469	-0.98908	-0.00088	0.07037	0
620	2017	36.74	17.89	4	0	0	14.85	57.3218	0.37999	-0.21718	24.6609	0.840289	0.113828	4.74468	-0.108131	-0.0281375	-1.21753	-0.4772	-0.16224	-0.00703	0.03046	0
620	2018	39.73	20.73	4	0	0	15	71.0077	0.75381	0.23308	24.7049	0.813805	0.1367	7.22782	0.0160813	-0.0260729	-0.85771	0.37999	-0.21718	-0.00621	0.03972	0
620	2019	32.87	13.87	4	0	0	15	43.4579	-0.92624	-0.5004	24.6947	0.816847	0.089685	6.90772	0.0171153	-0.0203041	-0.8492	1.07643	0.23308	0.00285	0.05021	0
622	2017	0.89	-0.14	2.85	0	0	-1.82	2.25922	-1.67072	-1.03368	19.7957	0.496648	-0.17789	0.198326	-0.199864	-0.0987201	-0.6303	0.76359	0.30194	-0.01187	0.04714	0
622	2018	11.92	8.3	1.46	0	0	2.16	9.45398	0.51428	0.54466	19.6502	0.402865	0.04521	0.107085	0.550298	-0.117072	-0.61824	-1.97828	-1.17993	0.0104	0.13182	0
622	2019	9.89	9.24	1.68	0	0	-1.03	13.9397	-1.46898	-0.41503	19.5725	0.320823	0.051031	0.155994	0.517225	-0.116131	-0.6197	0.51428	0.82936	-0.00594	0.07606	0
623	2010	50.35	20.47	6.91	13	9	0.97	42.1371	-0.78368	-0.24959	22.7899	0.0826049	0.181841	0.404681	0.0532033	-0.111581	0.11472	-0.45444	-0.07362	-0.00481	0.07018	0
623	2011	60.98	21.42	8.5	15	9	7.06	28.6396	-0.00111	0.00549	23.0339	0.0977966	0.242702	0.718567	-0.210097	-0.106687	0.07237	-0.78368	-0.24959	-0.00523	0.0496	0
623	2012	56.78	20.58	8.5	15	11	1.7	39.9765	-0.78897	-0.59201	23.1177	0.110211	0.068958	0.720891	-0.0733153	-0.0799824	0.15122	-0.00111	0.00549	0.00266	0.04319	0
623	2013	60.51	21.17	8.5	18	9	3.84	41.5745	-0.63603	-0.28027	23.217	0.11983	0.104091	0.762115	0.137794	-0.0857123	0.19443	-0.78897	-0.59201	0.00249	0.05544	0
623	2014	25.01	20.39	3	0	0	1.62	60.4553	-0.2052	-0.03828	23.3457	0.0806487	0.119346	0.442247	0.0695866	-0.0829635	0.18026	-0.63603	-0.28027	0.01397	0.04802	0
623	2015	63.74	22.79	9	18	13	0.95	56.3458	-1.67072	-1.03368	23.7107	0.113463	0.172064	0.716473	0.474123	-0.0823152	0.15828	-0.2052	-0.03828	0.00025	0.07	0
623	2016	59.66	22.93	8	18	9	1.73	57.1829	0.04848	-0.23454	23.7359	0.072096	0.090837	0.73382	-0.455432	-0.0352994	0.0579	-2.61478	-1.53251	0.00183	0.05864	0
623	2017	26.44	21.9	2.83	0	0	1.71	70.1457	-0.879	-0.78846	23.8077	0.0603057	0.093637	0.835346	-0.182324	-0.0276414	0.01813	0.04848	-0.23454	-0.00054	0.02831	0
623	2018	23.52	19.67	1.14	0	0	2.71	56.9829	-0.83338	-0.32992	23.9284	0.138458	0.044286	1.46962	-0.132775	-0.0391468	0.02948	-0.879	-0.78846	-0.00767	0.03649	0
623	2019	22.77	19.08	1.3	0	0	2.39	53.5508	0.13042	-0.1566	23.9737	0.130081	0.063787	1.34205	0.0425034	-0.0404253	0.61808	-0.83338	-0.32992	0.00345	0.03537	0
625	2010	49.04	17.42	6.9	17	8	-0.28	44.6321	0.75381	0.3794	24.1396	0.652501	0.204436	1.85203	-0.533404	-0.0489784	-1.28149	0.22861	0.2303	-0.00637	0.04747	1
625	2011	52.46	13.64	8.94	20	9	0.88	39.4675	0.20617	0.38958	24.3215	0.599021	0.072864	2.56975	-0.207611	-0.0483398	-1.28149	1.16472	0.3794	-0.00651	0.04246	1
625	2012	68.34	16.68	10	18	20	3.66	36.3094	-0.35857	-0.14233	24.5545	0.666268	0.09421	1.84397	-0.025339	-0.0294222	-1.28149	0.20617	0.38958	0.01248	0.04936	1
625	2013	62.59	18.73	10	18	9	6.86	23.8742	-0.12951	0.01384	24.7004	0.650706	0.203844	1.23924	0.105373	-0.0340097	-1.28149	-0.35857	-0.14233	0.01279	0.0672	1
625	2014	25.91	22.81	3	0	0	0.1	79.0081	-0.54609	-0.11145	24.9673	0.63472	0.340379	1.12778	0.00175589	-0.0286348	-1.28149	-0.12951	0.01384	0.0081	0.04747	1
625	2015	27.78	24.45	3	0	0	0.33	90.5131	-0.55125	-1.03368	25.2165	0.617805	0.332809	1.40098	0.152971	-0.0276208	-1.28149	-0.54609	-0.11145	0.00382	0.07638	1
625	2016	26.52	23.27	3	0	0	0.25	81.9787	0.42814	0.42792	25.3915	0.592968	0.265111	1.82769	-0.192936	-0.0288452	-1.04356	-0.55125	-1.20982	-0.00102	0.03786	1
625	2017	24.36	21.5	3	0	0	-0.14	70.5175	-0.14078	-0.266	25.3879	0.552762	0.158748	2.15928	-0.0106804	-0.0190976	-0.61556	0.42814	0.42792	-0.00214	0.02482	1
625	2018	11.4	12.52	3	0	0	-4.12	31.3466	0.10497	-0.01014	25.2611	0.506327	0.015454	3.63694	-0.0718657	-0.00583027	-0.36687	-0.14078	-0.266	-0.01074	0.04161	1
625	2019	-0.74	3.7	3	0	0	-7.44	15.5868	-0.59734	-0.64224	25.3043	0.549934	-0.058813	2.49509	0.100006	-0.0390697	-0.41879	0.10497	-0.01014	0.01023	0.06531	1
626	2010	20.62	11.62	4	0	0	5	18.1975	-1.46035	-1.03368	22.073	0.842081	0.230427	2.35703	-0.513363	-0.117677	-1.12984	0.52479	0.187	0.00067	0.05363	0
626	2011	17.27	8.27	4	0	0	5	9.94846	0.75381	0.12459	22.3254	0.831046	0.081786	3.05258	0.0145204	-0.0926817	-1.14763	-1.46035	-1.17006	0.00219	0.06979	0
626	2012	16.86	7.86	4	0	0	5	9.18554	-0.57925	-0.30326	22.3429	0.821884	0.058016	3.68996	-0.173772	-0.0900593	-1.15874	0.89498	0.12459	-0.00021	0.07828	0
626	2013	17.9	8.9	4	0	0	5	11.2256	-0.64503	-0.28681	22.4428	0.832431	0.147614	3.57052	-0.0428886	-0.0370422	-1.1187	-0.57925	-0.30326	0.00381	0.05079	0
626	2016	21.12	12.12	4	0	0	5	19.7367	0.44311	0.19424	23.2356	0.740831	0.21262	0.835782	0.0299017	-0.0654169	-0.90074	-1.24513	-0.94397	0.00569	0.0756	0
626	2017	3.89	4.89	4	0	0	-5	12.3771	-0.75663	-0.30319	22.921	0.704506	-0.127081	1.137	-0.457223	-0.05739	-0.42198	0.44311	0.19424	-0.00985	0.06433	0
626	2018	17.39	8.39	4	0	0	5	10.1819	-1.14167	-0.55672	22.6629	0.612464	0.03481	1.96374	-0.0102065	-0.0559576	-0.46601	-0.75663	-0.30319	-0.01206	0.06344	0
626	2019	19.85	10.85	4	0	0	5	15.9836	-0.9165	-0.66567	22.648	0.582253	0.070705	1.67867	-0.0222493	-0.0449737	-0.48653	-1.14167	-0.55672	0.00439	0.05439	0
628	2012	23.14	6.31	1.83	0	0	15	32.2146	-0.5646	-0.33051	21.7736	0.930626	0.002682	1.87129	0.199096	-0.0162309	-0.59841	-1.63764	-1.16027	0.00201	0.08022	1
628	2013	23.45	6.74	1.71	0	0	15	32.6742	-0.18582	-0.25069	21.9308	0.940926	0.092946	2.32703	-0.0716327	-0.0197248	-0.5948	-0.5646	-0.33051	-9e-05	0.04717	1
628	2014	12.44	3.66	11.78	7	5	-15	84.0427	-1.07381	-0.11792	22.0266	0.959318	-0.229264	1.93258	0.0929238	-0.0114985	-0.65496	-0.18582	-0.25069	0.00682	0.0552	1
628	2015	24.76	8.42	4	0	0	12.34	23.3121	-0.68835	-0.27811	22.1023	0.827119	0.117645	0.733545	0.730153	-0.024443	-0.7824	-1.07381	-0.11792	0.02446	0.14131	1
628	2016	22.2	7.62	3.94	0	0	10.64	17.6459	-1.67072	-0.61965	21.9713	0.792944	0.047873	0.784845	-0.444128	-0.0335499	0.50196	-0.68835	-0.27811	-0.0011	0.07441	1
628	2017	24.3	8.03	3.12	0	0	13.15	25.808	0.51858	0.31753	21.8173	0.738966	0.038803	1.14679	-0.309426	-0.0382819	0.58051	-1.90553	-0.61965	-0.00918	0.0504	1
628	2018	19.92	10.23	4	0	0	5.69	14.7335	0.33023	0.29715	21.9825	0.752415	0.097373	1.14586	0.0633422	-0.025959	0.57781	0.51858	0.31753	0.00481	0.0555	1
628	2019	30.09	11.09	4	0	0	15	36.5813	0.09462	-0.04785	22.4951	0.812086	0.10769	1.91311	-0.0569071	-0.0404789	-0.61817	0.33023	0.29715	0.00082	0.04085	1
629	2011	48.19	7.91	10.28	11	14	5	9.15826	0.07412	0.06833	24.1679	0.525744	0.00064	0.871261	0.280695	-0.0384489	-0.444	-1.25877	-0.89266	-0.00939	0.06893	1
629	2012	59.18	9.31	12.37	15	14	8.5	6.4977	0.53512	0.20839	24.1592	0.504488	0.03957	0.87768	-0.041558	-0.0288443	0.69304	0.07412	0.06833	0.00139	0.05959	1
629	2013	13.77	7.72	1.05	0	0	5	9.55566	-0.05071	-0.00088	24.2998	0.577386	0.036859	1.9448	-0.0488008	-0.0319188	-0.8257	0.53512	0.20839	-0.01028	0.03816	1
629	2019	14.91	13.67	0.44	0	0	0.8	28.6482	-1.17495	-0.58005	23.2856	0.256702	0.168092	0.516949	-0.425026	-0.0709556	-0.7272	-0.63013	-0.55851	0.00015	0.03715	1
630	2010	51.42	14.3	12.88	9	12	3.24	15.4157	0.212	-0.04747	24.1944	0.742978	0.133085	0.709147	-0.59319	-0.0726627	-1.28149	-0.93064	-0.78532	0.01149	0.06947	1
630	2011	77.42	14.82	14.37	15	27	6.23	44.0342	-0.74018	-0.57292	24.1973	0.645426	0.155586	1.35023	-0.0957423	-0.0535839	-1.28149	0.212	-0.04747	-0.01261	0.05762	1
630	2012	60.05	13.93	13.2	11	17	4.92	16.2582	0.51378	0.54466	24.4095	0.697281	0.066371	1.48475	-0.130597	-0.0346266	-1.28149	-0.74018	-0.57292	0.00342	0.04586	1
630	2013	59.21	13.52	12.78	12	17	3.91	18.6484	-1.10726	-0.56068	24.4058	0.699186	0.045778	2.79037	-0.0675615	-0.0341038	-1.28149	0.51378	0.60425	-0.01028	0.03941	1
630	2016	57.51	7.93	12.58	15	17	5	19.7323	-0.74848	-0.89745	24.5209	0.60694	0.020178	1.51439	-0.183803	-0.0304055	-1.28149	-2.59324	-1.3585	-0.00153	0.05613	1
630	2017	17.13	10.2	1.93	0	0	5	14.8155	-0.00496	-0.35009	24.5902	0.611346	0.04106	1.5549	-0.10434	-0.0305037	-1.28149	-0.74848	-0.89745	-0.00048	0.03425	1
630	2018	18.81	11.98	1.83	0	0	5	20.2212	-1.46429	-0.67507	24.5731	0.585336	0.051392	2.26578	-0.163335	-0.0232704	-1.28149	-0.00496	-0.35009	-0.00707	0.03028	1
631	2010	34.59	15.59	4	0	0	15	48.9509	0.67111	0.10966	22.978	0.816424	0.277187	1.3007	-0.967596	-0.296733	-0.51905	-0.50538	0.03037	-0.00697	0.05126	0
631	2011	33.43	16.14	4	0	0	13.29	45.9221	-1.0007	-1.03368	23.0892	0.786991	0.259922	2.66768	-0.120953	-0.296712	-0.57641	0.67111	0.10966	-0.01077	0.04518	0
631	2012	42.21	23.49	4	0	0	14.72	85.6243	0.04545	0.04448	23.1282	0.746061	0.229879	1.46345	-0.145581	-0.0920159	-1.28149	-1.0007	-1.03416	0.01542	0.07648	0
631	2013	33.7	19.82	4	0	0	9.88	55.8618	-1.59743	-0.91183	23.2792	0.766583	0.209563	2.79412	-0.164353	-0.0261014	-1.28149	0.04545	0.04448	-0.00666	0.05695	0
631	2014	36.86	19.25	4	0	0	13.61	60.0125	-1.0481	-0.58197	23.2045	0.704834	0.178861	1.81797	0.0745777	-0.0151205	-1.22857	-1.59743	-0.91183	0.00921	0.07022	0
631	2015	35.87	17.28	4	0	0	14.59	54.027	-0.58685	-0.60478	23.1991	0.68359	0.089661	0.818995	0.204926	-0.00975023	-1.27995	-1.0481	-0.58197	0.02182	0.11456	0
631	2016	36.6	18	4	0	0	14.6	57.0496	-0.612	-0.81383	23.535	0.662786	0.077055	1.396	-0.246293	-0.0204339	-1.22942	-0.58685	-0.60478	-0.00337	0.07232	0
631	2017	38	21.54	3.85	0	0	12.61	69.8012	0.57478	0.0087	23.34	0.553553	0.129255	1.30591	-0.0754306	-0.0224772	-1.23662	-0.612	-0.81383	-0.00177	0.02574	0
631	2018	38.91	23.91	3.07	0	0	11.93	84.1281	-1.46721	-0.88826	23.2594	0.487119	0.1755	1.74826	0.00219116	-0.0324929	-1.23923	0.57478	0.0087	-0.00484	0.04287	0
631	2019	34.32	18.9	2.98	0	0	12.44	57.0543	-0.54521	-0.12398	22.8456	0.215948	0.099134	1.12187	-0.032383	-0.0346294	-1.23383	-1.46721	-0.88826	0.00225	0.0321	0
632	2010	51.58	10.24	6.34	16	9	10	9.99078	-0.30473	-0.3579	21.9428	0.800281	0.027775	1.36188	0.311239	-0.0292751	-0.25471	-1.90287	-0.88049	0.0028	0.08526	1
632	2011	45.24	7.43	5.81	13	9	10	5.9259	-0.79412	-0.57371	22.0477	0.814329	0.021171	2.58044	-0.881132	-0.0289228	-0.24952	-0.30473	-0.3579	-0.00935	0.04603	1
632	2012	55.1	8.03	6.07	18	13	10	17.4248	-0.37862	-0.35697	22.3184	0.723404	0.014717	2.94124	-0.0583467	-0.0225039	0.22997	-0.79412	-0.57371	0.00414	0.0534	1
632	2013	53.52	8.18	6.34	18	11	10	15.846	0.25577	0.00576	22.4607	0.744141	0.015748	2.71868	0.0036301	-0.0191046	0.3954	-0.37862	-0.35697	0.00528	0.04522	1
632	2014	17.86	7.03	0.83	0	0	10	17.2628	0.51096	0.1272	22.5028	0.758119	0.002076	2.33612	0.236492	-0.0219025	1.21334	0.25577	0.00576	0.00522	0.05596	1
632	2015	17.99	7.28	0.71	0	0	10	17.7549	-0.47362	-0.47848	22.6908	0.809664	0.025663	1.50792	0.303148	-0.00711595	1.14289	0.51096	0.1272	0.02079	0.13274	1
632	2016	17.88	7.12	0.76	0	0	10	17.4666	0.11245	0.26844	22.6338	0.791871	0.028863	1.71159	-0.484959	-0.0108709	1.09895	-0.47362	-0.47848	-0.00191	0.05908	1
632	2017	17.93	7.43	0.5	0	0	10	18.2316	-0.30792	-0.31925	22.6759	0.792013	0.042748	2.47771	-0.096026	-0.0150796	1.62252	0.11245	0.26844	-0.0056	0.04065	1
632	2018	19.13	8.1	1.03	0	0	10	18.6959	-0.47922	-0.0297	22.7739	0.797246	0.020631	4.32555	-0.0478807	-0.0242034	0.31446	-0.30792	-0.31925	-0.00766	0.05095	1
632	2019	19.35	8.22	1.13	0	0	10	18.7922	-0.03659	-0.11633	22.868	0.799435	0.049431	2.83539	0.0622464	-0.0177652	0.25044	-0.47922	-0.0297	0.01144	0.05519	1
633	2017	1.86	1.45	0.75	0	0	-0.34	0.417736	-0.12108	-0.03107	20.7126	0.837472	-0.144224	0.256141	-0.190285	-0.0902262	0.25358	0.60398	0.15711	-0.00287	0.06367	0
633	2018	7.14	6.77	0.37	0	0	0	7.15478	-0.08224	-0.05635	20.7684	0.845045	0.008066	0.591824	0.231906	-0.106956	0.10892	-0.12108	-0.03107	-0.00922	0.11378	0
633	2019	3.03	2.39	0.64	0	0	0	0.857104	-0.57024	-0.45656	20.8326	0.84009	-0.067278	0.699681	0.0992917	-0.0997877	0.10449	-0.08224	-0.05635	-0.00041	0.05701	0
635	2010	47.83	14.49	5.77	5	19	3.57	36.8912	-0.19687	-0.1304	22.0258	0.745928	0.142022	1.36237	-0.267886	-0.0372273	-0.80473	-0.44372	-0.21853	-0.00275	0.05167	1
635	2011	58.32	11.5	8.74	14	24	0.08	60.0799	0.75381	0.54466	22.045	0.731939	0.107654	1.67425	-0.0550474	-0.0310587	-0.75083	-0.19687	-0.1304	-0.00171	0.05886	1
635	2012	62.42	9.64	8.64	11	24	9.14	33.7735	-0.99571	-0.35535	22.0114	0.26082	0.016151	1.39272	-0.251687	-0.0327964	-0.80845	0.8606	0.69827	-0.00646	0.04694	1
635	2013	57.72	13.28	8.6	11	20	4.84	25.6849	0.19154	0.16299	21.9907	0.227402	0.028395	1.21435	0.197753	-0.0141115	-0.71728	-0.99571	-0.35535	0.00337	0.04571	1
635	2014	53.58	11.31	11.27	12	14	5	9.15314	-0.3247	-0.07126	21.8537	0.106284	0.018975	0.816185	-0.00995931	-0.0124545	-0.70867	0.19154	0.16299	0.00584	0.03758	1
635	2015	63.57	10.43	9.25	12	27	4.89	56.6061	-1.45845	-1.03368	21.8687	0.111514	0.010684	0.698964	0.273062	-0.0128171	-1.00221	-0.3247	-0.07126	0.0072	0.08722	1
635	2016	70.24	12.32	11.27	15	27	4.65	53.5373	0.75381	0.54466	21.9263	0.130624	0.038603	0.357657	-0.00678056	-0.0202683	-0.59634	-1.45845	-1.18759	0.02135	0.09005	1
635	2017	15.92	10.64	0.28	0	0	5	17.5197	0.27187	0.01476	21.9599	0.13317	0.031736	0.782078	-0.229989	-0.0227281	-0.6329	1.11616	0.85134	-0.01382	0.07224	1
635	2018	11.44	6.14	0.32	0	0	4.98	7.28554	0.64136	0.54466	21.8662	0.156592	0.009536	1.21726	-0.143624	-0.0253347	-0.13953	0.27187	0.01476	-0.00513	0.08105	1
635	2019	20.33	14.96	0.37	0	0	5	33.2553	-0.53422	-0.56085	21.8541	0.137681	0.019217	1.30057	-0.0859678	-0.0316442	-0.99877	0.64136	0.56966	-0.00049	0.0413	1
636	2010	17.01	13.47	1.86	0	0	1.68	25.971	-0.91422	-0.73133	21.916	0.26868	0.103905	0.394568	0.204557	-0.065827	-0.9995	0.36168	-0.06662	0.00805	0.06019	1
636	2011	21.05	17.23	1.38	0	0	2.44	43.2221	-0.76984	-0.70095	21.9201	0.305384	0.068943	0.771907	-0.690361	-0.0658897	-1.02596	-0.91422	-0.73133	-0.01143	0.04909	1
636	2012	16.11	12.81	1.02	0	0	2.28	23.6857	-0.37663	-0.30852	21.9108	0.329583	0.031255	0.790742	-0.0867565	-0.0626622	-1.00852	-0.76984	-0.70095	0.00081	0.05005	1
636	2013	13.45	9.05	1.24	0	0	3.16	11.449	0.45577	0.48938	22.0762	0.402173	0.039387	1.03337	-0.011033	-0.0103201	-0.11398	-0.37663	-0.30852	-0.00105	0.04051	1
636	2014	15.82	11.39	1.28	0	0	3.15	18.2477	-0.86861	-0.64994	22.3492	0.258933	0.031287	0.710636	0.0905631	-0.0107606	-0.15199	0.45577	0.48938	0.01012	0.04152	1
636	2015	16.84	11.26	0.66	0	0	4.92	18.9425	0.14677	0.39965	22.6085	0.273827	0.015151	0.644977	0.524441	-0.0101064	-0.16617	-0.86861	-0.64994	0.0142	0.12448	1
636	2016	16.47	10.77	1.14	0	0	4.56	16.7668	-0.83151	-0.41784	22.6168	0.319639	0.020082	0.760228	-0.332632	-0.00973879	-0.21298	0.14677	0.39965	-0.0023	0.06537	1
636	2017	18.47	14.05	1.47	0	0	2.95	28.0075	-0.58629	-0.12655	22.5684	0.276182	0.05759	0.595077	0.180382	-0.014997	-0.21909	-0.83151	-0.41784	0.00559	0.05962	1
636	2018	28.76	22.8	2.64	0	0	3.32	74.4809	0.62723	0.3661	22.6753	0.215138	0.203546	0.732552	0.610157	-0.0295801	-0.13501	-0.58629	-0.12655	0.00174	0.08833	1
636	2019	18.58	14.68	1.66	0	0	2.24	30.8465	0.16466	0.22446	22.6694	0.194626	0.062181	0.525243	-0.0813047	-0.0296377	0.23005	0.62723	0.3661	0.00987	0.08087	1
637	2010	19.49	13.11	4	0	0	2.38	23.5129	-0.24646	0.08533	20.5412	0.0108272	0.113713	0.182193	-0.285266	-0.199435	0.56469	-0.17494	-0.49442	0.00217	0.05258	0
637	2011	13.68	7.46	1.22	0	0	5	8.9423	0.19116	0.25177	20.4067	0.00707988	0.00958	0.29444	-0.0847612	-0.202025	-0.65891	-0.24646	0.08533	-0.01035	0.04878	0
637	2012	12.24	7.34	1.45	0	0	3.45	7.58342	-1.58951	-1.03368	20.6627	0.127677	0.05115	0.460708	-0.00334433	-0.167956	-0.65143	0.19116	0.25177	-0.00241	0.05188	0
637	2013	15.06	9.24	1.38	0	0	4.44	12.327	-0.92728	-0.00979	20.7623	0.169992	0.085125	0.426463	0.311328	-0.147155	-0.63585	-1.58951	-1.41326	0.00538	0.06166	0
637	2014	16.54	11.11	1.34	0	0	4.09	17.4483	0.17271	0.06848	20.9158	0.261497	0.128506	0.367822	0.214124	-0.107873	0.18655	-0.92728	-0.00979	0.00775	0.06145	0
637	2015	24.38	19.61	1.15	0	0	3.62	56.0204	0.58678	-0.12979	20.9637	0.256789	0.146985	0.295453	0.482797	-0.104102	0.57291	0.17271	0.06848	0.00878	0.08474	0
637	2016	23.3	17.28	1.18	0	0	4.84	42.9677	-1.62643	-0.55588	20.97	0.26409	0.077989	0.318476	-0.354141	-0.0983848	-0.61733	0.58678	-0.12979	0.00079	0.05876	0
637	2017	25.55	19.26	2.64	0	0	3.65	52.1358	-0.51086	-0.31871	20.9131	0.181275	0.12196	0.389571	-0.372934	-0.085319	-0.59365	-1.62643	-0.55588	-0.00381	0.0448	0
637	2018	20.31	15.31	0.89	0	0	4.11	33.9162	0.16866	0.27644	20.9382	0.236019	0.041595	0.635919	-0.237972	-0.0698126	-0.58742	-0.51086	-0.31871	-0.00706	0.05176	0
637	2019	18.85	12.04	2.69	0	0	4.12	19.6215	-0.0649	-0.36462	21.1309	0.312399	0.114238	0.645445	0.460999	-0.0832954	-0.60454	0.16866	0.27644	0.00542	0.05956	0
638	2012	15.39	9.33	1.06	0	0	5	13.1604	-0.99597	-0.58042	20.7436	0.714257	0.01577	0.887836	-0.0111324	-0.0498852	-0.894	-1.45442	-0.74339	0.00577	0.05843	0
639	2010	20.3	13.97	0.52	0	0	5.81	29.3539	0.17703	0.26125	20.6175	0.106485	0.118923	0.21558	-0.67054	-0.0491331	-0.37926	0.14311	0.16889	0.01983	0.08953	0
639	2011	22.82	18.25	0.16	0	0	4.41	49.6771	0.15688	0.22288	21.0666	0.347867	0.132429	0.389852	-0.277065	-0.0283527	-0.95571	0.17703	0.26125	-0.00153	0.05083	0
639	2012	24.16	20.54	0.55	0	0	3.07	62.9756	-0.28168	-0.00748	21.0815	0.284061	0.147213	0.511639	0.288748	-0.0351871	-0.62489	0.15688	0.22288	-0.0023	0.07066	0
639	2013	25.57	22	0.83	0	0	2.74	72.2863	-0.31199	-0.40646	21.0854	0.193606	0.165805	0.435833	0.145491	-0.0365277	-0.63	-0.28168	-0.00748	0.00489	0.05385	0
639	2014	20.65	15.56	0.99	0	0	4.1	34.9238	0.31135	0.51414	21.3436	0.344343	0.098837	0.609541	-0.339663	-0.037298	-1.0291	-0.31199	-0.40646	-0.00039	0.0376	0
639	2015	22.12	16.66	1.02	0	0	4.44	40.0901	-1.67072	-1.03368	21.2786	0.219564	0.113432	0.273422	0.170105	-0.0458863	-1.04334	0.31135	0.51414	0.01893	0.0991	0
639	2016	23.65	13.12	1.42	0	0	9.11	29.0557	0.68059	0.22661	22.8439	0.695448	0.066019	0.755674	-0.0705816	-0.0453235	-1.01973	-2.02657	-1.53251	0.01729	0.11577	0
639	2017	23.6	16.22	1	0	0	6.38	38.6802	-0.59947	-0.86558	22.7654	0.64059	0.149178	0.892402	-0.301188	-0.0347619	-1.02703	0.68059	0.22661	-0.00343	0.04996	0
639	2018	26.52	17.76	0.87	0	0	7.89	47.5529	-0.14859	0.05221	23.0534	0.51104	0.1365	2.07998	0.0131338	-0.0241699	-0.9146	-0.59947	-0.86558	-0.01283	0.05767	0
639	2019	4.69	-2.15	0.9	0	0	5.94	7.26338	-0.41611	-0.5486	22.8201	0.496239	-0.211027	1.66471	0.0129972	-0.0895717	-0.14305	-0.14859	0.05221	0.00109	0.04739	0
650	2010	26.22	17.41	0.68	0	0	8.13	46.4339	-0.21463	0.06806	21.1141	0.382993	0.247786	0.153629	-0.453183	-0.142694	-1.18413	0.51444	0.86388	0.01156	0.05529	0
650	2011	24.67	16.53	0.26	0	0	7.88	42.7362	0.75381	0.39254	21.195	0.287424	0.29775	0.211749	-0.174516	-0.129237	-1.25039	-0.21463	0.06806	-0.00343	0.04983	0
650	2012	22.14	14.8	0.26	0	0	7.08	34.2396	-0.56695	-0.49437	21.4628	0.182733	0.185711	0.378959	0.0870896	-0.0389102	-0.72302	1.09108	0.39254	-0.00528	0.05781	0
650	2013	28.47	20.39	0.3	0	0	7.78	62.8525	-0.30555	-0.33959	21.5686	0.167416	0.118328	0.4345	0.0933136	-0.0345956	-0.58809	-0.56695	-0.49437	0.00055	0.0482	0
650	2014	26.65	17.92	0.43	0	0	8.3	49.6314	0.75381	0.54466	21.6777	0.167517	0.157943	0.33958	-0.0541734	-0.0342729	-0.56607	-0.30555	-0.33959	0.00797	0.04154	0
650	2015	16.29	7.32	0.16	0	0	8.81	15.6303	-0.41422	0.06903	21.8727	0.175971	0.182909	0.241134	0.548211	-0.030168	-0.69078	1.63666	1.09306	0.01957	0.09959	0
650	2016	30.65	22.24	0.23	0	0	8.18	74.7397	0.2918	0.14796	22.0752	0.170875	0.148412	0.442699	-0.512894	-0.0386871	-0.70669	-0.41422	0.06903	-0.00675	0.05064	0
650	2017	30.4	21.71	0.18	0	0	8.51	71.7889	-0.68062	-0.59796	22.1506	0.166758	0.132142	0.645932	-0.19033	-0.0211614	-0.68477	0.2918	0.14796	-0.00531	0.02349	0
650	2018	31.1	21.52	0.14	0	0	9.44	71.7603	-0.32003	-0.48235	22.2529	0.151987	0.15813	0.680311	0.252779	-0.0179258	-0.80234	-0.68062	-0.59796	0.00313	0.06207	0
650	2019	30.51	20.42	0.09	0	0	10	66.1625	-0.82101	-0.70769	22.3296	0.126889	0.149826	0.636881	0.441906	-0.0183019	-0.70362	-0.32003	-0.48235	0.00437	0.05292	0
651	2010	69.82	16.52	8.82	17	13	14.48	8.68134	-0.37534	-0.22012	24.9069	0.786421	0.348941	1.28414	0.0425067	-0.0337966	-0.55763	-0.36753	-0.4002	0.00084	0.05689	1
651	2011	57.65	20.22	6.52	16	9	5.91	31.7165	0.05261	0.16728	25.1684	0.784335	0.327109	1.74896	-0.0763284	-0.0315182	-0.59137	-0.37534	-0.22012	0.00045	0.04794	1
651	2012	80.52	23.38	7.81	19	15	15.33	26.3871	0.12512	0.07487	25.4014	0.7436	0.324036	1.40243	-0.0406951	-0.0224763	0.13718	0.05261	0.16728	0.00872	0.03447	1
651	2013	69.24	24.33	8.51	18	13	5.4	45.5387	-0.22872	-0.36517	25.6189	0.734734	0.346909	1.36102	0.0265491	-0.0199852	0.21395	0.12512	0.07487	0.00661	0.04702	1
651	2014	31.19	23.66	2.22	0	0	5.31	79.6714	-0.55526	-0.45202	25.7746	0.711123	0.354088	1.39927	0.0289843	-0.0160065	-0.07972	-0.22872	-0.36517	0.00427	0.04389	1
651	2017	23.87	16.33	1.75	0	0	5.79	37.86	-0.3672	-0.09522	26.0938	0.689094	0.369639	0.817719	-0.0483015	-0.0217191	0.86828	0.13631	0.12915	0.01304	0.04167	1
651	2018	32.89	24.4	1.97	0	0	6.52	85.0802	-0.79431	-0.56118	26.2497	0.630963	0.330628	1.17016	-0.0346423	-0.0210416	0.66687	-0.3672	-0.09522	-0.00274	0.04998	1
651	2019	29.79	21.08	2.39	0	0	6.32	62.5064	-0.5393	0.15915	26.3686	0.604033	0.242638	0.717272	-0.0437353	-0.0233447	0.00217	-0.79431	-0.56118	0.01413	0.05232	1
652	2012	55.13	8.17	6.46	15	15.5	10	13.1734	-0.40999	-0.71497	23.5253	0.830865	0.012855	3.13673	-0.0898927	-0.0414977	-0.85134	0.66521	0.07405	-0.0025	0.04267	1
652	2013	59.17	14.89	7.28	16	11	10	10.2985	-0.72826	-0.29863	23.7093	0.849184	0.139282	2.9182	0.12326	-0.0511082	-0.84416	-0.40999	-0.71497	0.00657	0.05824	1
652	2014	55.7	15.15	6.55	15	9	10	11.5854	0.13184	-0.15608	23.8794	0.852878	0.184832	2.17966	0.0648053	-0.0347657	-0.86312	-0.72826	-0.29863	0.00954	0.03943	1
652	2015	59.68	13.65	8.92	18	13	6.11	16.7761	-1.67072	-1.03368	24.0757	0.86348	0.086294	2.71572	0.41672	-0.0217463	-0.89492	0.13184	-0.15608	0.00445	0.09744	1
652	2016	64.49	13.68	7.81	20	13	10	17.0693	-0.07018	0.0347	24.1913	0.864875	0.103932	3.93792	-0.318623	-0.0197735	-0.843	-2.17407	-1.08365	-0.00244	0.07568	1
652	2017	20.58	12.13	0.94	0	0	7.51	23.9427	-0.99201	-0.87137	24.214	0.852533	0.118971	5.04201	-0.0537254	-0.019793	0.32948	-0.07018	0.0347	-0.00343	0.04295	1
652	2018	23.61	12.8	0.81	0	0	10	30.6019	-0.75372	-0.61124	24.2676	0.850991	0.089824	7.79373	-0.191205	-0.0167765	-0.06389	-0.99201	-0.87137	-0.00601	0.05109	1
652	2019	21.94	11.33	0.61	0	0	10	26.4937	-1.67072	-1.03368	24.2565	0.82546	0.059568	6.17055	0.115521	-0.00814414	1.64067	-0.75372	-0.61124	0.00575	0.051	1
655	2010	57.77	19.65	9	7	15	7.12	24.8685	-0.28772	-0.19543	21.615	0.113821	0.256225	0.175032	-0.647426	-0.0720893	-0.76847	-0.42357	-0.26729	0.00697	0.07422	1
655	2011	58.94	17.64	9.07	11	14	7.23	13.5845	-0.66456	-1.03368	21.7995	0.11365	0.208939	0.332949	-0.318256	-0.0571185	0.25762	-0.28772	-0.19543	-0.00853	0.04181	1
655	2012	59.3	14.71	9.34	11	20	4.25	27.8768	-0.29054	-0.43415	21.928	0.15671	0.078008	0.451898	0.00347313	-0.0894786	-0.16114	-0.66456	-1.03851	-0.0023	0.05504	1
655	2013	67.17	21.33	9.47	12	20	4.37	41.077	0.22284	0.34324	22.0028	0.155839	0.090252	0.799774	-0.0258313	-0.0812703	0.27219	-0.29054	-0.43415	-0.00819	0.0465	1
655	2014	17.62	12.84	1.17	0	0	3.61	23.4347	0.31992	0.54466	22.0227	0.129441	0.069069	0.688253	-0.022336	-0.0810589	-1.07291	0.22284	0.34324	0.00404	0.03327	1
655	2015	9.26	6.52	1.05	0	0	1.69	5.8639	-0.49469	-0.32633	21.9558	0.0686192	0.001643	0.591532	0.415646	-0.0487928	-0.20012	0.31992	0.57835	0.00822	0.10448	1
655	2016	33.5	-1.18	6.03	12	15.5	1.15	39.7752	-0.53925	-0.64872	21.8228	0.125634	-0.195711	0.532602	0.0552702	-0.0785425	-1.08437	-0.49469	-0.32633	0.00213	0.07421	1
655	2019	21.26	15.33	2.08	0	0	3.85	32.7521	0.05512	-0.0499	21.7841	0.103187	0.072364	0.87742	0.303886	-0.0810868	-1.07758	-0.36494	-0.34807	0.012	0.07126	1
656	2011	32.59	16.68	3.4	0	0	12.51	46.7722	0.24569	0.02285	24.3437	0.855081	0.222675	2.73232	-0.0858184	-0.0408846	0.43731	0.02014	-0.1879	0.00662	0.06168	0
656	2012	33.14	16.84	3.11	0	0	13.19	49.5164	-0.13199	-0.30721	24.6748	0.846984	0.186653	3.09636	0.0575892	-0.0413802	-0.12628	0.24569	0.02285	0.00652	0.06924	0
656	2013	32.61	15.69	3.4	0	0	13.52	45.5688	-0.556	-0.3555	24.8568	0.840893	0.105809	6.66542	-0.0537524	-0.0525362	-0.22022	-0.13199	-0.30721	-0.0096	0.05285	0
656	2014	9.29	13.79	3.27	0	0	-7.77	48.7938	-0.38129	-0.63094	25.1308	0.839565	0.074742	3.84071	0.16953	-0.0433609	-0.16938	-0.556	-0.3555	0.01469	0.06558	0
656	2015	34	15.33	3.67	0	0	15	48.4556	-1.66956	-1.03368	25.2829	0.83948	0.086559	4.18231	0.354817	-0.0226556	-0.18579	-0.38129	-0.63094	0.00752	0.11954	0
656	2016	32.69	18.1	4	0	0	10.59	48.4062	-0.48412	-0.66422	25.4169	0.793754	0.094552	3.90186	-0.41742	-0.0219762	0.30496	-1.66956	-1.32798	0.00173	0.05808	0
656	2017	35.42	18.84	4	0	0	12.58	55.6573	-0.40563	-0.3985	25.7818	0.857869	0.101803	5.95363	-0.213953	-0.0168368	0.21893	-0.48412	-0.66422	0.00039	0.04438	0
656	2018	40.48	22.22	4	0	0	14.26	77.07	-0.37545	-0.36047	26.1644	0.836295	0.133721	6.97969	-0.0991544	-0.0158238	0.23937	-0.40563	-0.3985	0.00604	0.03551	0
656	2019	39.32	20.72	4	0	0	14.6	69.8532	-0.00899	0.0634	26.4966	0.837841	0.141396	7.8423	0.0121508	-0.0158803	-0.5677	-0.37545	-0.36047	0.00652	0.0522	0
657	2016	14.28	6.45	2.83	0	0	5	6.76554	-1.10915	-1.03368	22.6519	0.478328	0.016125	0.753222	0.29217	-0.0805314	-0.48621	-0.4355	-0.42765	0.00044	0.07428	1
657	2017	15.07	8.28	4	0	0	2.79	9.3843	-0.68248	-0.58815	22.727	0.494335	0.052201	0.949869	-0.384267	-0.050345	-0.52319	-1.10915	-1.05588	-0.00179	0.05173	1
657	2018	17.94	8.94	4	0	0	5	11.311	-0.69435	-0.18254	22.7297	0.492383	0.054017	1.5883	-0.415731	-0.0238756	0.12647	-0.68248	-0.58815	-0.0083	0.05787	1
657	2019	17.06	8.9	4	0	0	4.16	10.8614	0.08145	-0.09468	22.7133	0.471075	0.052131	1.21345	0.0289099	-0.0369991	-0.19997	-0.69435	-0.18254	0.00657	0.05994	1
659	2010	19.33	11.37	4	0	0	3.96	17.2457	-0.16942	-0.29821	22.5074	0.502319	0.073157	0.996623	-0.134859	-0.00977833	-0.07752	-0.02128	-0.20499	0.0015	0.04653	0
659	2011	19.18	10.18	4	0	0	5	14.2116	-0.67306	-0.30234	22.509	0.505273	0.024733	1.34452	-0.0723945	-0.0140732	-0.53405	-0.16942	-0.29821	-0.00353	0.06551	0
659	2012	2.5	3.5	4	0	0	-5	10.4	-1.21104	-0.75658	22.5055	0.551759	-0.072522	1.6748	-0.197857	-0.0167154	-0.77808	-0.67306	-0.30234	-0.00291	0.05386	0
659	2018	14.26	7.49	1.77	0	0	5	8.7127	-1.52728	-0.97162	21.6328	0.755776	0.033877	0.471058	-0.0389579	-0.081205	-0.30071	0.07908	0.06076	0.00062	0.08025	0
659	2019	14.65	7.91	1.74	0	0	5	9.53424	-1.2609	-1.03368	21.5888	0.723472	0.025419	0.679514	-0.104746	-0.0862531	0.01449	-1.52728	-0.97162	-0.00595	0.04329	0
661	2010	26.74	15.64	1.1	0	0	10	40.5628	0.33957	0.23016	21.2895	0.543646	0.169369	0.220626	-0.464916	-0.0236317	-0.0223	-0.25485	-0.10932	0.0187	0.07142	1
661	2011	23.6	14.66	0.44	0	0	8.5	35.1934	-0.0187	-0.0525	21.4453	0.540351	0.188389	0.447854	-0.215928	-0.0288948	-0.10105	0.33957	0.23016	-0.0093	0.05431	1
661	2012	27.33	19.33	2.48	0	0	5.52	52.1768	-0.25605	-0.12653	21.5624	0.436626	0.356993	0.28843	0.0739499	-0.0519681	-0.18347	-0.0187	-0.0525	0.01356	0.06281	1
661	2013	22.09	12.49	2.94	0	0	6.66	22.2811	0.75381	0.45115	21.7545	0.39257	0.279972	0.196469	0.0380959	-0.0574371	-0.18964	-0.25605	-0.12653	0.0129	0.05986	1
661	2014	30.16	21.6	3	0	0	5.56	64.9097	0.39879	0.1931	21.8702	0.350592	0.237069	0.276517	-0.0844855	-0.0489899	-0.92677	0.92585	0.45115	-0.00291	0.04979	1
661	2015	30.61	21.16	3	0	0	6.45	62.1907	-0.14332	-0.2229	22.0623	0.361767	0.240412	0.241208	0.244539	-0.0349347	-0.84936	0.39879	0.1931	0.00911	0.07363	1
661	2016	30.89	21.76	3	0	0	6.13	65.8472	-0.13511	-0.12282	22.5484	0.282593	0.196618	0.326037	-0.173177	-0.0155991	-0.89233	-0.14332	-0.2229	0.00227	0.04198	1
661	2017	29.95	20.54	3	0	0	6.41	58.5158	0.50486	0.51808	22.7182	0.29261	0.192236	0.236149	-0.0715725	-0.0189679	-1.02539	-0.13511	-0.12282	0.01044	0.0351	1
661	2018	29.07	19.58	3	0	0	6.49	53.0967	-0.27685	-0.09459	22.9654	0.327952	0.253821	0.316196	0.0807217	-0.0216757	-0.69154	0.50486	0.51808	0.00206	0.07609	1
661	2019	29.05	19.2	3	0	0	6.85	51.1564	0.22814	0.25823	23.2665	0.307654	0.31046	0.140637	-0.0735944	-0.0302003	-0.53251	-0.27685	-0.09459	0.01973	0.04901	1
663	2010	47.92	9.78	12.06	9	17	0.08	30.3666	0.32386	-0.02281	21.143	0.718408	0.025493	0.748933	-0.217561	-0.0157351	-0.74144	-1.07386	-0.93172	0.00284	0.05346	1
663	2011	34.98	2.25	8.75	10	14	-0.02	26.5811	-1.67072	-1.03368	21.1364	0.75086	-0.109632	1.39869	-0.436446	-0.0196242	-0.74047	0.32386	-0.02281	-0.01084	0.05399	1
663	2012	42.11	8.1	7.93	12	14	0.08	22.7702	-1.67072	-0.92152	21.1016	0.739844	0.036396	0.843113	0.749764	-0.0218906	-0.708	-2.03371	-1.3377	0.01467	0.0998	1
663	2013	46.52	7.67	9.84	12	17	0.01	31.1665	0.11283	0.32167	21.0269	0.733792	0.037207	0.580487	0.00399148	-0.0157368	0.19994	-1.81479	-0.92152	0.00841	0.07723	1
663	2014	43.97	4.82	10.24	12	17	-0.09	34.8852	-0.68671	-0.71214	21.0387	0.741733	-0.050466	0.504171	-0.340839	-0.0159809	0.19655	0.11283	0.32167	0.00525	0.05433	1
663	2015	14.82	8.28	1.56	0	0	4.98	10.3732	-0.55296	-0.43477	22.1055	0.486907	0.039612	0.694509	0.179336	-0.0117224	0.30817	-0.68671	-0.71214	0.01537	0.13565	1
663	2016	50.04	11.34	7.7	12	14	5	10.4171	0.01368	0.24709	22.1874	0.500101	0.061404	0.752558	-0.22833	-0.0119427	0.38258	-0.55296	-0.43477	0.00208	0.0643	1
663	2017	14.73	8.27	1.46	0	0	5	10.426	0.69444	0.11619	22.1496	0.46751	0.03256	0.679054	-0.332353	-0.0170748	0.36047	0.01368	0.24709	0.00202	0.03845	1
663	2018	-2.51	-3.64	0.78	0	0	0.35	2.5441	0.49901	0.09691	21.7488	0.699734	-0.888241	1.37214	-0.00023091	-0.161065	0.49905	0.69444	0.11619	-0.02065	0.07063	1
665	2010	22.82	9.82	3	0	0	10	20.2564	-0.28272	-0.26473	20.7103	0.715773	0.152773	0.35883	-0.214652	-0.0572917	-0.68164	-0.06208	-0.13442	0.01546	0.07522	1
665	2011	18.38	8.69	2.72	0	0	6.97	12.7861	-0.01532	0.08528	20.6895	0.685234	0.184539	0.480338	-1.01687	-0.0622587	-0.82614	-0.28272	-0.26473	-0.00445	0.05782	1
665	2012	16.67	13.83	2.89	0	0	-0.05	28.8091	-0.26972	-0.52555	21.8992	0.340707	0.086919	0.873953	0.0521199	-0.0415055	-0.40473	-0.01532	0.08528	-0.00155	0.06079	1
665	2013	18.26	15.29	3	0	0	-0.03	35.2199	-0.28492	-0.36132	21.9213	0.299572	0.082508	0.778378	0.178829	-0.0391019	-0.63925	-0.26972	-0.52555	0.00509	0.05504	1
665	2014	17.4	14.3	3	0	0	0.1	30.5896	0.75381	0.54466	22.7402	0.331647	0.062687	0.921768	-0.191519	-0.0376104	0.31333	-0.28492	-0.36132	0.0055	0.04095	1
665	2015	19.44	16.51	3	0	0	-0.07	41.2005	-0.95455	-0.30153	22.7521	0.296669	0.071655	0.610512	0.559555	-0.038229	0.26021	1.61183	0.82631	0.01418	0.09164	1
665	2016	17.97	14.48	3	0	0	0.49	30.8653	0.75381	0.54466	22.8175	0.286639	0.053715	0.893717	-0.620953	-0.0178878	-0.68125	-0.95455	-0.30153	-0.0047	0.05322	1
665	2017	16.95	14.27	2.68	0	0	0	30.671	0.02668	-0.09362	22.9703	0.352956	0.055637	1.475	-0.153584	-0.0306586	-0.30803	1.19749	0.73263	-0.00631	0.02718	1
665	2018	16.03	12.28	2.05	0	0	1.7	21.2997	-0.34506	-0.0367	23.1352	0.402302	0.03252	2.44886	0.0479742	-0.0302736	-0.37681	0.02668	-0.09362	-0.00534	0.04922	1
665	2019	14.95	10.46	1.87	0	0	2.62	15.0145	-1.40389	-0.95941	23.1968	0.420399	0.017924	2.30156	0.077155	-0.0505577	0.05738	-0.34506	-0.0367	0.00228	0.05164	1
666	2010	20.92	12.57	4	0	0	4.35	21.0796	0.20269	-0.03131	23.1516	0.619194	0.140993	2.21567	-0.132228	-0.0365593	-0.138	-0.54041	-0.22032	0.00342	0.0882	1
666	2011	25.55	17.1	4	0	0	4.45	39.5304	-0.92339	-0.42915	23.2859	0.558105	0.23164	3.32194	-0.0320187	-0.0399456	0.15255	0.20269	-0.03131	-0.00366	0.05918	1
666	2012	26.88	18.08	4	0	0	4.8	44.2839	-0.18683	-0.11216	23.4675	0.481236	0.20031	2.84132	0.0155547	-0.0499756	0.05778	-0.92339	-0.42915	0.00412	0.0567	1
666	2013	27.96	18.97	4	0	0	4.99	48.8817	-0.50693	-0.31529	23.6605	0.459259	0.195021	3.69315	-0.224384	-0.0544426	-0.1249	-0.18683	-0.11216	0.00048	0.05709	1
666	2014	82.48	19.98	15	15	24.5	8	30.5721	-0.0049	0.18221	23.7827	0.436092	0.180246	2.26271	-0.00740111	-0.0349624	0.06517	-0.50693	-0.31529	0.01615	0.05193	1
666	2015	75.34	16.84	15	14	21.5	8	19.1225	0.20434	0.04634	24.0578	0.509859	0.154086	1.78467	0.626071	-0.0137465	-0.09682	-0.0049	0.18221	0.01616	0.10876	1
666	2016	24.76	15.87	4	0	0	4.89	33.8315	0.1238	0.32308	24.2877	0.550833	0.148623	3.15824	-0.575965	-0.0101321	-0.06012	0.20434	0.04634	-0.00438	0.06681	1
667	2010	55.53	12.59	12	11	6	13.94	7.4231	-1.67072	-0.58511	22.9874	0.474821	0.039587	1.24903	0.0586866	-0.0480564	0.50163	-1.079	-0.5178	-0.00587	0.04582	0
667	2011	53.48	10.47	12.01	10	6	15	8.56778	-1.09899	-0.31508	23.1111	0.502322	0.03164	1.95157	-0.228674	-0.0374872	0.50928	-2.05277	-0.58511	-0.00572	0.03468	0
667	2012	70.89	13.88	11.01	12	6	28	54.5592	-1.00132	-0.76217	23.2915	0.570583	0.029688	2.24701	-0.0743103	-0.0168407	0.52468	-1.09899	-0.31508	0.00131	0.03793	0
667	2013	25.56	7.7	2.86	0	0	15	32.3614	-1.51763	-1.03368	23.4367	0.630405	0.009126	3.23723	0.00318231	-0.0160908	0.5282	-1.00132	-0.76217	-0.00349	0.02934	0
667	2018	30.04	11.04	4	0	0	15	36.4803	-0.34852	-0.13775	23.863	0.662576	0.019492	3.6097	-0.0245098	-0.0077476	0.35521	-0.35753	-0.22195	-0.00275	0.04187	0
667	2019	26.48	7.48	4	0	0	15	31.3425	-0.06725	-0.05755	24.0382	0.736813	-0.027668	4.08638	0.0169684	-0.0111793	0.24963	-0.34852	-0.13775	0.00194	0.02531	0
668	2010	29.83	15.39	0.1	0	0	14.34	52.9064	-0.64186	-0.32612	20.6737	0.217192	0.090109	0.579647	-0.70309	-0.082571	-0.19739	-0.26468	-0.26387	-0.00307	0.04528	0
668	2011	25.4	9.9	0.96	0	0	14.54	36.2622	-0.37687	0.35364	20.6628	0.213661	0.005529	0.844613	-0.434866	-0.0668118	-1.04839	-0.64186	-0.32612	-0.00642	0.04562	0
668	2016	5.56	-5.16	4	0	0	6.72	16.3203	0.28323	0.31204	21.4295	0.663022	-0.059955	0.552226	-0.202328	-0.0194053	-0.05307	0.01734	0.2863	-0.00072	0.06965	0
668	2017	27.39	10.07	2.32	0	0	15	36.349	-1.67072	-0.70818	21.539	0.691801	0.020138	1.02913	-0.210525	-0.0187323	-0.07114	0.28323	0.31204	-0.0092	0.04015	0
668	2018	27.29	10.62	1.67	0	0	15	38.3249	-0.48365	-0.53151	21.7597	0.659968	0.013305	1.93934	-0.0134322	-0.0132801	-0.03942	-1.73938	-0.70818	-0.00624	0.06148	0
668	2019	30.29	13.87	1.42	0	0	15	47.1793	-1.67072	-0.59311	21.7215	0.594564	0.040983	1.37905	0.134354	-0.0163362	0.00253	-0.48365	-0.53151	0.00734	0.05545	0
669	2010	8.98	0.42	0.86	0	0	7.7	8.81558	0.31259	0.46502	19.1329	0.267528	-0.221944	0.0687547	-0.331052	-0.115111	-0.73189	-0.2447	-0.60724	0.02368	0.08038	0
669	2013	27.92	17.59	0.33	0	0	10	50.7223	-1.49138	-0.70446	22.4734	0.598679	0.151982	0.692364	0.165335	-0.108081	-0.90782	-0.34734	-0.11856	0.00284	0.058	0
670	2017	7.77	-1.37	4	0	0	5.14	6.44438	0.32199	0.01065	19.9178	0.183631	-0.579153	0.0793055	0.340046	-0.0576327	-0.52869	-0.30602	-0.33285	-0.0005	0.07359	0
671	2010	52.99	19.12	6.58	8	5	14.29	28.0974	-0.89461	-0.69458	22.4989	0.534319	0.277465	1.30347	-0.121697	-0.0407122	0.30906	0.33587	0.30895	0.00477	0.06632	0
671	2011	57.18	15.38	10.8	10	6	15	12.0548	-0.30113	-0.11187	23.3026	0.670823	0.080927	3.87489	-0.574186	-0.0414577	0.25714	-0.89461	-0.69458	-0.0036	0.06057	0
671	2012	74.96	17.91	11.72	11	5	29.33	68.115	0.07454	0.23292	23.5233	0.764088	0.130065	1.97944	-0.240778	-0.0425634	-0.12127	-0.30113	-0.11187	0.01638	0.05304	0
671	2013	78.41	17.91	12.5	12	6	30	65.4785	-0.17929	0.02421	24.211	0.868614	0.146371	3.37256	0.0374178	-0.042423	-0.14817	0.07454	0.23292	0.00425	0.05726	0
671	2014	38.05	19.05	4	0	0	15	62.8684	-0.70813	-0.75346	24.5569	0.846881	0.225344	2.59536	0.0406137	-0.0367683	-0.09575	-0.17929	0.02421	0.00985	0.06686	0
671	2015	63.62	17.9	13	12	6	14.72	15.3175	0.12261	0.29744	24.9742	0.804169	0.166442	1.93563	0.0932672	-0.0219936	0.15368	-0.70813	-0.75346	0.01493	0.09786	0
671	2016	75.12	16.12	13	12	6	28	52.8503	-0.10339	-0.26683	25.5143	0.842861	0.087635	5.34091	-0.120849	-0.0226566	-0.6772	0.12261	0.29744	-0.00817	0.0498	0
671	2017	33.16	14.16	4	0	0	15	44.3177	-0.26668	0.06562	26.0857	0.856649	0.090045	6.69039	-0.00511156	-0.0228701	0.11161	-0.10339	-0.26683	0.00824	0.04518	0
671	2018	35.3	16.3	4	0	0	15	51.4944	-0.04981	-0.1192	26.2969	0.844228	0.109117	12.5308	0.0436881	-0.0143746	-0.26198	-0.26668	0.06562	-0.00569	0.06733	0
671	2019	37.03	18.03	4	0	0	15	58.3673	-0.64097	-0.75385	26.4519	0.834503	0.094016	8.93381	-0.0622722	-0.0143226	0.17051	-0.04981	-0.1192	0.01114	0.0549	0
672	2014	31.53	21.61	0.7	0	0	9.22	70.7325	0.75381	0.54466	22.0714	0.538752	0.22752	0.523494	-0.527018	-0.0619555	0.25248	0.16283	-0.17606	0.01324	0.03565	0
672	2015	53.84	11.47	6.37	17	9	10	12.4777	-0.79684	-0.83689	22.2661	0.601407	0.033002	0.676434	0.474107	-0.0661936	0.28794	1.63666	1.09306	0.00092	0.07177	0
672	2016	60.87	12.83	7.23	18	13	9.81	13.0173	-1.39865	-0.8311	22.4834	0.724193	0.072648	0.578985	-0.203601	-0.0686572	-0.18003	-0.79684	-0.83689	0.01187	0.09552	0
672	2017	30.03	19.19	0.84	0	0	10	57.7203	-1.02242	-0.37546	22.513	0.607327	0.388334	0.75714	0.181888	-0.0458642	-0.16997	-1.39865	-0.8311	-0.00152	0.08365	0
672	2018	34.06	23.29	0.77	0	0	10	82.2001	-0.94139	-0.57499	22.6695	0.490646	0.502539	1.01973	-0.238741	-0.0474666	-0.1812	-1.02242	-0.37546	0.00024	0.07728	0
672	2019	34.89	24.16	0.73	0	0	10	88.1552	-0.0546	-0.18936	23.0157	0.41616	0.508885	0.665237	-0.1607	-0.0476673	-0.20232	-0.94139	-0.57499	0.01703	0.05447	0
673	2013	10.85	6.85	4	0	0	0	7.8756	-0.58615	-0.35698	18.2194	0.86192	0.222847	0.0412364	0.205351	-0.16842	-0.77716	-0.13423	-0.3043	0.01202	0.07107	0
673	2014	8.54	4.97	4	0	0	-0.43	5.2599	-1.38404	-1.03368	18.6108	0.904748	-0.050168	0.0385674	0.136193	-0.0555942	-0.88241	-0.58615	-0.35698	0.01141	0.06875	0
673	2015	21.5	12.5	4	0	0	5	20.96	0.24057	0.02472	21.6655	0.178578	0.109282	0.187023	0.196073	-0.0498147	0.07979	-1.38404	-1.11926	0.03074	0.14322	0
673	2018	-2.88	-3.4	0.52	0	0	0	2.0343	-1.67072	-1.00596	21.4823	0.689115	-1.07211	0.575427	0.493689	-0.192408	-0.76091	2.13859	1.25329	-0.0171	0.12023	0
676	2017	19.21	14.51	4	0	0	0.7	30.6451	0.00892	-0.21091	22.6731	0.280641	0.109359	0.654391	-0.409423	-0.075788	0.81532	0.39055	0.44151	-0.01098	0.04225	0
676	2018	22.06	16.41	4	0	0	1.65	38.1364	-1.52862	-1.03368	22.7888	0.256617	0.130751	0.860884	0.100147	-0.0912193	0.77743	0.00892	-0.21091	-0.00096	0.06492	0
676	2019	20.38	14.63	4	0	0	1.75	30.0061	-1.67072	-0.97976	22.9488	0.28118	0.096979	0.772398	0.483894	-0.0617236	0.70302	-1.52862	-1.15459	0.00668	0.07381	0
677	2016	6.82	6.23	1.7	0	0	-1.11	6.7265	-0.00418	-0.09661	20.5541	0.238342	0.025616	0.134248	0.210814	-0.0765597	-0.69775	0.75676	0.6764	0.00723	0.06891	0
677	2017	12.52	5.71	1.81	0	0	5	5.90602	-0.39124	-0.40538	20.5546	0.229517	0.011952	0.245665	-0.17991	-0.0730556	-0.71219	-0.00418	-0.09661	-0.0115	0.03917	0
677	2018	12.32	6.09	1.23	0	0	5	6.6489	-0.62754	-0.79214	20.5871	0.246866	0.009791	0.388504	0.00562567	-0.0699006	-0.70529	-0.39124	-0.40538	-0.00578	0.07191	0
677	2019	13.74	7.28	1.46	0	0	5	8.4745	0.02459	0.54466	20.5768	0.218258	0.026987	0.270939	0.504396	-0.0670074	1.02695	-0.62754	-0.79214	0.01046	0.089	0
678	2010	11.28	9.84	0.99	0	0	0.45	14.5121	-0.51028	-0.47049	20.639	0.455946	0.052154	0.389407	-0.146678	-0.0166995	0.02731	0.32253	0.51735	0.00595	0.06911	1
678	2011	1.58	-0.13	0.97	0	0	0.74	0.201224	-0.63024	-0.56549	20.7684	0.497509	0.050386	0.895536	-0.220928	-0.0159356	0.0339	-0.51028	-0.47049	-0.01226	0.05362	1
678	2012	11.53	6.26	0.75	0	0	4.52	6.71846	-0.57111	-0.44759	21.0002	0.597451	0.010547	1.09801	-0.206847	-0.0110586	0.03638	-0.63024	-0.56549	0.00162	0.04648	1
678	2013	13.43	6.09	2.34	0	0	5	6.29814	-0.32894	-0.12946	21.4905	0.49023	0.005088	1.19516	0.124822	-0.0170334	0.1723	-0.57111	-0.44759	0.00252	0.05073	1
678	2014	2.83	6.32	0.95	0	0	-4.44	11.7913	-0.03765	-0.24532	21.5306	0.509652	0.007013	0.795311	0.00371993	-0.0131951	0.15111	-0.32894	-0.12946	0.01155	0.05244	1
678	2015	2.53	2.62	0.89	0	0	-0.98	1.46734	-0.48629	-0.86515	21.5778	0.554425	-0.069019	0.441358	0.701291	-0.0147839	0.11016	-0.03765	-0.24532	0.019	0.11503	1
678	2018	3.16	3.48	0.82	0	0	-1.14	2.41706	-0.50078	-0.76774	21.737	0.543568	-0.043418	1.19917	-0.141309	-0.00927582	-0.78229	-0.48596	-0.57821	-0.00709	0.07348	0
678	2019	7.45	6.8	0.54	0	0	0.11	7.08864	0.75381	0.54466	21.7147	0.529874	0.010498	0.844961	0.0255956	-0.0265141	-0.81952	-0.50078	-0.76774	0.00827	0.06383	0
679	2010	29.37	16.37	3	0	0	10	40.8915	-1.67072	-1.02908	22.7484	0.803689	0.273017	2.24107	-0.111965	-0.0307088	-0.05959	0.20873	-0.14452	-8e-05	0.05496	0
679	2011	28.2	15.2	3	0	0	10	36.1984	-0.7778	-0.89806	22.9603	0.823216	0.156123	4.3007	-0.0194616	-0.0277623	0.00161	-2.05277	-1.02908	-0.00694	0.05779	0
679	2012	31.93	18.93	3	0	0	10	52.688	-0.32326	-0.53946	22.9869	0.798468	0.117827	3.74278	-0.100312	-0.0244516	0.62474	-0.7778	-0.89806	0.00435	0.04139	0
679	2013	32.15	19.15	3	0	0	10	53.7996	-0.72884	-0.09724	22.971	0.779629	0.115802	4.60305	-0.087158	-0.00977181	0.67107	-0.32326	-0.53946	-0.00304	0.03323	0
679	2016	23.51	14.18	1.53	0	0	7.8	30.7419	0.20845	0.37328	22.6608	0.773267	0.017307	1.38129	-0.212796	-0.0372454	0.11076	-0.56453	-0.25529	-0.0027	0.0863	0
679	2017	18.64	7.65	0.99	0	0	10	18.0025	-1.1221	-0.62001	22.5222	0.75439	0.001307	2.40174	-0.513131	-0.0346299	0.13624	0.20845	0.37328	-0.01265	0.0352	0
679	2018	-2.22	-2.27	0.67	0	0	-0.62	1.0001	-0.25012	0.25314	22.4438	0.815167	-0.343166	4.07228	-0.0076769	-0.0394675	0.13917	-1.1221	-0.62001	-0.00979	0.06379	0
680	2010	64.91	17.01	8.3	12	23	4.6	41.9457	0.16889	0.20706	23.0933	0.591711	0.245117	0.774706	0.00388634	-0.0132515	-0.68785	-1.03302	-0.67464	0.00844	0.04881	1
680	2011	68.73	18.21	8.96	15	23	3.56	46.7593	0.20863	0.37467	23.3486	0.648312	0.11968	2.02561	-0.0831093	-0.0132684	-0.61597	0.16889	0.20706	-0.01171	0.0614	1
680	2012	63.5	10.64	9.86	15	23	5	36.5958	-0.19801	-0.11478	23.3115	0.630917	0.004718	2.39928	-0.109028	-0.0139031	-0.58343	0.20863	0.37467	-0.00195	0.05787	1
680	2013	51.27	7.19	9.57	15	20	-0.49	48.5597	-0.41091	-0.24811	23.2554	0.62131	-0.080553	3.1883	-0.157289	-0.0420863	-0.54015	-0.19801	-0.11478	-0.0074	0.03917	1
680	2014	14.92	7.26	2.66	0	0	5	8.05238	-0.57535	-0.47544	23.1401	0.597773	-0.006166	1.19672	0.264982	-0.0400049	-0.54036	-0.41091	-0.24811	0.01772	0.05207	1
680	2015	54.58	-1.32	13.79	15	27.5	-0.39	115.503	-0.99918	-0.67651	22.9639	0.628449	-0.241993	0.990183	1.02422	-0.0474195	-0.56354	-0.57535	-0.47544	0.00589	0.10627	1
680	2016	54.23	7.6	13.62	12	23	-1.99	66.4092	-0.30708	-0.08742	22.9492	0.620766	0.005039	1.34985	-0.941137	-0.0361734	-0.63645	-0.99918	-0.67651	-0.00537	0.04692	1
680	2017	5.53	7.34	2.64	0	0	-4.45	14.9063	-1.03634	-0.45946	22.981	0.621864	0.017429	1.51387	0.0410745	-0.0243327	-0.64463	-0.30708	-0.08742	-0.00042	0.05011	1
680	2018	16.36	11.03	2.61	0	0	2.72	16.4683	-1.16478	-0.49038	22.961	0.608086	0.023023	2.30983	-0.465267	-0.0232327	-0.65399	-1.03634	-0.45946	-0.0074	0.05026	1
681	2014	20.83	14.94	1.84	0	0	4.05	31.2428	-0.06117	-0.16441	21.1444	0.0926271	0.18068	0.1084	-0.320978	-0.0721225	0.06453	-0.58606	-0.19216	0.01292	0.07458	0
681	2015	22.84	14.32	1.39	0	0	7.13	30.6997	-0.04211	-0.13806	21.7422	0.237634	0.097899	0.104027	0.172867	-0.0595519	0.26478	-0.06117	-0.16441	0.01952	0.12929	0
681	2016	21.87	14.26	1.68	0	0	5.93	29.1351	0.1864	0.07171	21.9827	0.337898	0.103742	0.263878	-0.246612	-0.0320256	0.4277	-0.04211	-0.13806	-0.01151	0.06931	0
681	2017	21.68	15.82	1.54	0	0	4.32	35.4604	-0.0346	-0.11115	22.1341	0.364926	0.126637	0.30008	-0.315117	-0.0344499	0.33748	0.1864	0.07171	0.00182	0.05321	0
681	2018	24.49	16.86	1.62	0	0	6.01	40.6104	0.75381	0.54466	22.1655	0.312123	0.121752	0.258916	0.212459	-0.0459484	0.11173	-0.0346	-0.11115	0.00539	0.06153	0
681	2019	23.54	14.8	1.78	0	0	6.96	31.9647	-0.81077	-0.58327	22.1384	0.253447	0.072687	0.340884	-0.0312254	-0.0456724	0.48453	1.60762	0.88682	-0.00408	0.05668	0
682	2010	12.17	9.82	0.85	0	0	1.5	13.9566	-0.41853	-0.55644	21.3468	0.212441	0.025699	0.357822	-0.0497188	-0.0151024	0.32244	-0.68036	-0.39374	0.00026	0.05308	1
682	2011	11.3	7.81	0.75	0	0	2.74	8.70564	-1.67072	-1.03368	21.3898	0.226445	0.027899	0.630074	-0.2576	-0.0139626	0.12101	-0.41853	-0.55644	-0.00923	0.04438	1
682	2012	11.94	8	1.34	0	0	2.6	8.80858	-0.72212	-0.08095	21.599	0.346862	0.038824	0.799437	-0.277451	-0.0166534	0.10911	-1.81114	-1.0897	0.00032	0.04274	1
682	2013	19.6	13.26	3.69	0	0	2.65	23.9268	-1.05177	-0.698	21.7086	0.384289	0.055884	0.954207	0.00227672	-0.00792405	0.12058	-0.72212	-0.08095	-0.00066	0.03593	1
682	2014	14.83	8.27	4	0	0	2.56	9.39214	0.08316	-0.0841	21.8566	0.435378	0.06398	0.648016	0.279622	-0.00938338	-0.66361	-1.05177	-0.698	0.01146	0.05066	1
682	2018	17.73	11.31	4	0	0	2.42	17.3804	-1.39325	-1.03368	22.3632	0.363459	0.069387	1.16152	-0.0896771	-0.0126981	-0.17461	-0.53589	-0.50196	-0.00597	0.03662	1
683	2010	19.13	11.64	4	0	0	3.49	18.0957	-0.21263	-0.29837	22.4587	0.470051	0.061152	0.81079	-0.343947	-0.0949071	-0.67366	-0.79404	-0.62945	-0.00223	0.06889	0
683	2011	23.31	14.31	4	0	0	5	27.421	-0.39757	0.45299	22.5173	0.456107	0.121978	1.36207	-0.412338	-0.0935559	-0.1304	-0.21263	-0.29837	-0.00795	0.04537	0
683	2012	20.09	12.49	4	0	0	3.6	20.8477	0.51671	0.32666	23.0225	0.578615	0.069962	2.68733	-0.160979	-0.0789325	-0.13783	-0.39757	0.45299	-0.00225	0.04172	0
683	2013	15.51	7.15	3.36	0	0	5	7.86002	-0.81757	-0.65911	23.1876	0.643807	0.00968	3.83719	0.0834951	-0.0903567	-0.67239	0.51671	0.32666	-0.00362	0.05137	0
683	2014	19.16	10.16	4	0	0	5	14.1609	0.42926	0.14229	23.6952	0.562241	0.034892	2.83161	0.0805422	-0.0454041	-0.63545	-0.81757	-0.65911	0.00466	0.03356	0
683	2015	16.61	8.43	3.18	0	0	5	10.1998	-0.12327	0.009	23.6876	0.57365	0.012458	2.16105	0.464178	-0.035817	-0.66447	0.42926	0.14229	0.00765	0.09658	0
683	2016	3.53	3.95	3.68	0	0	-4.1	8.69254	-0.74003	-0.46431	23.8249	0.56106	-0.070312	1.79237	-0.241991	-0.0257855	-0.66683	-0.12327	0.009	0.00176	0.04731	0
683	2017	18.86	12.15	3.15	0	0	3.56	19.8157	0.07244	-0.09855	23.8161	0.522167	0.092598	1.909	0.125987	-0.0285969	-0.72511	-0.74003	-0.46431	-0.00044	0.0521	0
683	2018	19.77	14.52	2.44	0	0	2.81	29.3019	-0.85506	-0.62925	23.8851	0.502393	0.147072	2.50552	-0.396521	-0.0329111	-1.15265	0.07244	-0.09855	-0.0031	0.03916	0
683	2019	18.69	12.62	1.77	0	0	4.3	22.2048	-1.67072	-0.96296	23.8811	0.483047	0.073023	2.64013	0.0474172	-0.0313047	-1.21522	-0.85506	-0.62925	-0.00024	0.03473	0
685	2014	26.32	21.54	3	0	0	1.78	67.5183	0.19925	-0.13887	23.0214	0.232986	0.105711	0.57512	0.112513	-0.0579051	-1.02776	0.561	0.48616	0.01469	0.04922	1
685	2015	27.9	23.34	3	0	0	1.56	80.1014	-0.66366	-0.41305	23.3439	0.196852	0.16279	0.658502	0.283943	-0.0585722	-1.01094	0.19925	-0.13887	0.0067	0.08861	1
685	2016	25.73	20.56	3	0	0	2.17	60.8032	0.18766	0.01888	23.4352	0.236022	0.088598	0.917232	-0.334629	-0.0292736	-0.60351	-0.66366	-0.41305	-0.00353	0.03679	1
685	2017	25.71	20.81	3	0	0	1.9	62.6931	-0.84417	-0.65144	23.486	0.227687	0.092725	1.04783	-0.0756221	-0.0254323	-1.05063	0.18766	0.01888	-0.00111	0.01933	1
685	2018	25.9	18.41	3	0	0	4.49	46.7852	-0.23636	-0.27664	23.5649	0.265539	0.058047	1.66028	-0.0592823	-0.0358552	-1.0464	-0.84417	-0.65144	-0.00631	0.03435	1
685	2019	25.04	19.79	2.53	0	0	2.72	56.0086	-0.56607	-0.46997	23.6747	0.29566	0.082169	1.5741	0.0235135	-0.0378777	-0.67242	-0.23636	-0.27664	0.00391	0.03087	1
687	2010	11.96	10.4	1.58	0	0	-0.02	16.4097	-0.40191	-0.50727	21.1563	0.262203	0.045991	0.420901	-0.94291	-0.0351228	-0.97031	0.37861	0.11016	-0.00463	0.05599	1
687	2011	13.43	9.41	1.57	0	0	2.45	12.1885	-0.44625	-0.34219	21.3381	0.415754	0.063013	0.659593	-0.0558556	-0.0347861	-0.42378	-0.40191	-0.50727	-0.00389	0.05182	1
687	2012	13.53	7.58	0.95	0	0	5	9.34934	-0.64115	-0.72665	21.7847	0.438415	0.007426	0.986152	-0.0895116	-0.0334276	-0.20211	-0.44625	-0.34219	-0.00124	0.04808	1
687	2015	-1.18	-1.93	1.49	0	0	-0.74	1.24282	0.07076	-0.02901	21.6893	0.566617	-0.198471	0.128395	0.189062	-0.0604488	-0.18105	-0.50863	-0.28433	0.06498	0.20552	0
687	2016	17.66	11.67	2.21	0	0	3.78	18.5973	0.53127	0.42496	22.0768	0.652444	0.103512	0.332751	-0.40372	-0.0500043	-0.17051	0.07076	-0.02901	-0.00801	0.08001	0
687	2017	18.15	10.27	3.42	0	0	4.46	14.2353	-0.63397	-0.59582	22.1399	0.659961	0.016515	0.512024	0.0100587	-0.0441509	0.46548	0.53127	0.42496	-0.00641	0.04774	0
687	2018	-0.1	-2.82	2.8	0	0	-0.08	3.15936	-1.45465	-1.01361	22.133	0.765309	-0.396257	0.752731	-0.220482	-0.0627946	0.06512	-0.63397	-0.59582	-0.00581	0.06097	0
688	2018	27.58	15.57	1.7	0	0	10.31	39.8959	-0.29368	-0.19174	21.6879	0.10764	0.177896	0.199924	-0.168512	-0.03746	-0.20472	0.99075	0.49915	0.00195	0.03503	0
688	2019	24.51	13.96	1.65	0	0	8.9	31.3332	0.75381	0.54466	21.7036	0.200244	0.076394	0.170942	-0.0199036	-0.0270282	-0.20415	-0.29368	-0.19174	0.00426	0.04375	0
690	2010	56.97	13.83	8.97	17	9	8.17	11.8725	-0.0818	-0.33252	22.7209	0.567412	0.107294	0.772011	-0.0187943	-0.049865	-1.13716	-0.82029	-0.84871	-0.00138	0.05399	0
690	2011	70.81	16.85	4.5	18	13	18.46	27.0266	0.01863	0.19433	22.8175	0.5927	0.052349	1.54177	-0.274039	-0.0426853	-0.51531	-0.0818	-0.33252	-0.01082	0.03667	0
690	2012	61.51	21.27	5.5	16	9	9.74	31.5669	-0.6592	-0.88868	22.978	0.59808	0.126448	1.23241	-0.0124616	-0.0401994	-0.88478	0.01863	0.19433	0.00859	0.03782	0
690	2015	31.49	22.49	0	0	0	9	77.6952	-1.09043	-1.03368	22.9956	0.478615	0.127941	0.574522	0.376145	-0.0268617	-0.91447	-0.37424	-0.46153	0.01461	0.1031	0
690	2016	78.87	18.88	7.45	20	15	17.54	20.1026	0.3984	-0.04951	23.4798	0.476761	0.10146	0.780612	-0.432704	-0.0213748	-0.98836	-1.09043	-1.14365	0.00085	0.05175	0
690	2017	8.94	10.67	0.03	0	0	-1.76	20.1925	-0.48795	-0.14217	23.5791	0.512	0.012332	0.998966	-0.0468448	-0.0251228	-0.60613	0.3984	-0.04951	-0.00193	0.0514	0
690	2018	27.2	16.24	0.96	0	0	10	43.3382	-0.74399	-0.85954	23.7956	0.589695	0.053302	1.47457	-0.0430314	-0.0246572	-0.59704	-0.48795	-0.14217	-0.00203	0.05152	0
690	2019	29.86	21.35	1	0	0	7.51	66.9797	-0.47939	-0.42508	23.667	0.499557	0.096197	1.54438	-0.0150888	-0.0137934	-0.62545	-0.74399	-0.85954	-0.00261	0.03063	0
691	2019	-1.8	-0.82	1.41	0	0	-2.39	1.54492	-0.1711	-0.08683	19.2978	0.633814	-0.114734	0.185442	-0.0630131	-0.0421062	0.53299	-0.08444	0.03423	-0.00085	0.05873	0
692	2010	20.99	10.18	0.82	0	0	9.99	23.1978	-0.37486	-0.42146	21.7466	0.580252	0.027956	1.29092	-0.0598072	-0.0254868	-0.41876	0.60437	0.39928	0.00528	0.06253	1
692	2011	17.52	8.31	0.35	0	0	8.86	17.2576	-1.32479	-0.37063	21.9819	0.648965	0.035779	2.88516	-0.243036	-0.0293625	-0.41791	-0.37486	-0.42146	-0.01035	0.04405	1
692	2012	17.84	7.78	0.06	0	0	10	19.3758	-0.77365	-0.65054	21.9202	0.622123	0.023654	2.60452	-0.0439021	-0.0248928	-0.83546	-1.32479	-0.37063	0.0017	0.04281	1
692	2013	22.85	12.8	0.05	0	0	10	31.8836	-0.06052	0.09378	22.0259	0.654453	0.015775	1.74136	0.00452127	-0.00859621	-0.89969	-0.77365	-0.65054	0.01073	0.04387	1
692	2014	17.65	7.61	0.04	0	0	10	19.1218	-1.34532	-1.03368	22.0565	0.658962	0.036739	1.51471	0.324706	-0.00686889	-0.81936	-0.06052	0.09378	0.00421	0.03872	1
692	2015	19.06	9.02	0.04	0	0	10	21.7411	0.48244	0.36073	22.1769	0.672847	0.059223	1.15543	0.389771	-0.00976724	-0.82525	-1.34532	-1.10857	0.02332	0.1782	1
692	2016	19.51	10.6	0.03	0	0	8.88	23.0175	0.49645	0.12339	22.3105	0.705711	0.04269	1.42731	-0.549783	-0.00933495	-0.85062	0.48244	0.36073	-0.00039	0.04771	1
692	2017	6.78	4.1	0.03	0	0	2.65	2.92794	0.13017	-0.3492	22.4537	0.758328	-0.040153	2.00202	-0.120846	-0.0157617	-0.81669	0.49645	0.12339	-0.0029	0.0406	1
692	2018	2.51	6.38	0.03	0	0	-3.9	10.9311	-0.07885	-0.14267	22.5306	0.759505	0.016233	4.46768	-0.0999794	-0.0197727	-0.82032	0.13017	-0.3492	-0.01239	0.05881	1
692	2019	10.74	0.71	0.03	0	0	10	15.4871	-0.15304	-0.28873	22.524	0.781216	-0.07372	3.86468	0.0924048	-0.0176273	-0.42163	-0.07885	-0.14267	0.0035	0.04103	1
695	2011	8.57	-1.78	3	0	0	7.35	10.3004	-1.67072	-1.03368	20.9601	0.732609	0.019554	0.955475	-0.439522	-0.0407665	-0.87348	0.5593	0.62378	-0.01702	0.06536	1
695	2012	19.03	6.03	3	0	0	10	14.5865	-0.63811	-0.90956	20.8972	0.709961	0.015343	0.783124	0.0081785	-0.0348537	-0.87798	-1.91504	-1.24246	0.00501	0.07052	1
695	2013	18.5	6.03	3	0	0	9.47	13.3184	-1.67072	-1.03368	20.8673	0.727013	0.010942	0.695965	0.144725	-0.0151778	-0.07386	-0.63811	-0.90956	0.00418	0.07325	1
695	2014	19.13	6.13	3	0	0	10	14.6771	-0.35765	-0.31322	20.8306	0.712942	0.010606	0.392766	0.0798577	-0.0233743	-0.09652	-1.80106	-1.08743	0.01942	0.0839	1
695	2015	19.14	6.14	3	0	0	10	14.6863	0.03091	0.01891	20.8334	0.709932	0.010653	0.189287	0.17024	-0.0215409	-0.04473	-0.35765	-0.31322	0.02008	0.10125	1
695	2018	19.06	11.98	0.02	0	0	7.06	24.1415	0.22116	-0.23996	20.5684	0.377041	0.110189	0.428412	-0.114788	-0.0686734	-0.33286	0.49538	0.72566	-0.00316	0.06693	1
695	2019	19.33	9.8	0.01	0	0	9.52	22.3881	-1.65154	-1.03368	20.7011	0.403351	0.064814	0.588641	0.0406304	-0.096749	0.16223	0.22116	-0.23996	-0.00252	0.04543	1
697	2012	17.31	12.75	0.71	0	0	3.85	23.5924	-1.67072	-1.03368	20.2117	0.170988	0.106361	0.0938473	-0.179755	-0.102847	1.64067	-0.75997	-0.88462	0.00619	0.06208	0
697	2013	18.46	14.77	0.49	0	0	3.2	32.0957	-0.36536	-0.1826	20.4026	0.212977	0.121287	0.165392	-0.0364279	-0.111101	1.64067	-2.02945	-1.14758	-0.00592	0.05502	0
697	2014	17.82	14.02	0.92	0	0	2.88	28.4381	0.75381	0.54466	21.1763	0.0941063	0.083274	0.159427	0.29529	-0.109837	1.64067	-0.36536	-0.1826	0.01429	0.06076	0
697	2017	14.72	8.89	1.91	0	0	3.92	10.9422	0.75381	0.54466	22.3759	0.702266	0.035062	0.404866	-0.163644	-0.0588847	1.64067	-1.37146	-0.95916	0.0017	0.07017	0
697	2018	13.97	7.15	1.82	0	0	5	8.08054	0.68991	0.14626	22.3733	0.410005	0.009478	0.625775	-0.173165	-0.0363607	1.64067	0.90871	0.5968	-0.00979	0.06677	0
697	2019	-2.08	-3.51	1.6	0	0	-0.17	2.80874	-1.08709	-0.53382	22.0142	0.583251	-0.680456	0.510753	0.0595131	-0.164278	1.64067	0.68991	0.14626	-0.00169	0.05165	0
698	2010	12.29	11.51	0.31	0	0	0.47	20.5177	-0.81307	-0.41774	22.6509	0.562133	0.072585	1.22637	0.062093	-0.0314553	-0.78098	-0.56039	-0.50074	0.0021	0.05479	1
698	2011	4.65	1.49	0.23	0	0	2.93	1.30668	-1.67072	-0.70629	22.6456	0.52891	0.067673	1.8638	-0.230009	-0.0321235	-0.79256	-0.81307	-0.41774	-0.00696	0.05141	1
698	2012	6.16	4.55	0.09	0	0	1.52	3.08638	-0.92385	-0.91778	22.6716	0.564337	-0.052104	2.51593	-0.169585	-0.0280888	-0.4735	-1.68383	-0.70629	-0.00449	0.0476	1
698	2013	11.85	7.27	0.11	0	0	4.47	8.95228	0.46564	0.27459	22.6722	0.560279	0.009805	2.78086	-0.0671961	-0.0218713	-0.76548	-0.92385	-0.91778	-0.00123	0.0596	1
698	2014	11.77	6.72	0.05	0	0	5	8.49086	0.30152	-0.16985	22.7436	0.588404	0.005326	2.24153	0.0816542	-0.0150138	-0.76573	0.46564	0.27459	0.00588	0.03024	1
698	2015	10.16	8.9	0.5	0	0	0.76	11.8785	-0.94205	-1.03368	22.9882	0.597846	0.049174	1.48192	0.898598	-0.0169151	-0.30185	0.30152	-0.16985	0.01565	0.12035	1
698	2016	15.64	13.17	0.41	0	0	2.06	25.7877	-0.07237	-0.122	23.0839	0.602551	0.083889	1.63903	-0.421415	-0.0124715	-0.30553	-0.94205	-1.05135	0.00113	0.04917	1
698	2017	12.94	9.69	0.43	0	0	2.82	13.7089	-0.06975	-0.16834	23.0117	0.555087	0.053012	2.03576	-0.177903	-0.0101376	-0.31083	-0.07237	-0.122	-0.00494	0.03209	1
698	2018	16.38	11.08	0.3	0	0	5	18.8391	0.75381	0.54466	22.9363	0.50727	0.026676	3.06524	-0.327331	-0.0194156	-0.13454	-0.06975	-0.16834	-0.00873	0.03826	1
698	2019	-1.41	-0.32	0.37	0	0	-1.46	0.394656	-0.9063	-0.78243	22.906	0.580263	-0.18115	3.22131	-0.00320846	-0.0343184	0.248	1.48818	0.88682	-0.00035	0.04164	1
700	2010	21.34	10.35	0.99	0	0	10	23.4047	-0.57955	-0.5673	22.0828	0.763317	0.066671	1.74528	-0.295524	-0.00297243	1.24308	0.631	-0.00635	0.002	0.05497	0
700	2011	13.36	9.56	0.86	0	0	2.94	13.0158	-0.39619	-0.13844	22.0895	0.693056	0.094441	2.31926	-0.208976	-0.00264024	1.20824	-0.57955	-0.5673	-0.00442	0.04475	0
700	2012	23	17.77	1.12	0	0	4.11	45.6239	0.02064	-0.11875	22.1174	0.660946	0.142891	2.39351	-0.196419	-0.00197674	1.20524	-0.39619	-0.13844	0.00047	0.03304	0
700	2013	21.28	15.55	1.17	0	0	4.56	34.6795	-0.13517	-0.06857	22.0811	0.599532	0.149459	1.39007	0.271979	-0.00568659	1.22234	0.02064	-0.11875	0.01157	0.05292	0
700	2014	23.49	16.84	1.27	0	0	5.38	40.7574	0.75381	0.54466	22.0915	0.64609	0.168858	1.01777	0.166898	-0.00557162	1.18392	-0.13517	-0.06857	0.00782	0.05403	0
700	2015	22.96	16.85	1.03	0	0	5.08	41.0715	-0.95678	-1.0115	22.2401	0.470709	0.155893	0.523678	-0.00551283	-0.0258689	1.15045	1.2331	0.57042	0.02091	0.08369	0
700	2016	24.11	15.51	1.41	0	0	7.19	35.5972	-0.7196	-0.46647	22.504	0.477059	0.067396	0.99093	-0.0661967	-0.0252603	1.20867	-0.95678	-1.0115	-0.00551	0.06123	0
700	2017	24.2	14.04	2.21	0	0	7.95	29.616	-0.04444	-0.1038	22.7425	0.64302	0.044765	1.8523	-0.222714	-0.0235418	1.24955	-0.7196	-0.46647	-0.00762	0.03487	0
700	2018	25.01	12.9	2.11	0	0	10	29.1524	-1.37672	-0.84673	22.7244	0.685327	0.004062	3.03157	-0.143742	-0.0229745	1.29324	-0.04444	-0.1038	-0.01099	0.04672	0
700	2019	24.21	13.41	1.33	0	0	9.47	30.8106	-1.54463	-1.03368	22.7832	0.696701	0.043193	2.41344	0.213214	-0.0202061	1.25574	-1.37672	-0.84673	0.00791	0.05974	0
701	2010	19.02	10.89	3.45	0	0	4.68	16.009	-0.58155	-0.6078	21.9368	0.699733	0.097313	0.983015	0.121238	-0.0307518	-0.58575	-0.79421	-0.55109	0.00705	0.06118	1
701	2011	20.94	12.36	3.58	0	0	5	20.5779	-1.22236	-0.57704	22.2628	0.757724	0.12311	2.17811	-0.875508	-0.0173402	-0.77609	-0.58155	-0.6078	-0.00745	0.05449	1
701	2012	21.33	12.69	3.64	0	0	5	21.6584	-1.01871	-0.44734	22.4124	0.782629	0.123669	2.8602	-0.293813	-0.0421977	-0.77605	-1.22236	-0.57704	-0.00144	0.04171	1
701	2013	23.44	16.25	4	0	0	3.19	36.0704	-0.0385	-0.03099	22.8592	0.828761	0.223011	3.04529	0.235196	-0.0444363	-0.76438	-1.01871	-0.44734	0.0091	0.05691	1
701	2014	22.69	14.14	4	0	0	4.55	26.735	-0.29509	-0.34173	23.078	0.790127	0.110564	2.83337	-0.0924249	-0.0353828	-0.69558	-0.0385	-0.03099	0.0016	0.03902	1
701	2015	67.08	12.11	11.97	15	23	5	33.7975	0.34966	0.06527	23.3766	0.705449	0.038177	1.8569	0.698007	-0.0304278	-0.68726	-0.29509	-0.34173	0.02377	0.13812	1
701	2016	61.66	12.26	12.47	12	20	4.93	22.7445	-0.31875	-0.08476	23.4954	0.657712	0.026448	2.55901	-0.515671	-0.0452747	-0.50213	0.34966	0.06527	-0.00723	0.06407	1
701	2017	17.26	9.59	2.67	0	0	5	12.9031	-0.64206	-0.34356	23.4639	0.646789	0.014231	3.80349	-0.37	-0.0358146	-0.55014	-0.31875	-0.08476	-0.00776	0.03218	1
701	2018	15.01	8.07	1.94	0	0	5	9.7657	0.05676	0.12263	23.5201	0.691093	0.008553	6.65292	-0.0717629	-0.0247104	-0.53624	-0.64206	-0.34356	-0.00814	0.05612	1
701	2019	-1.97	-1.12	1.21	0	0	-2.06	1.23718	-0.51642	-0.47564	23.7056	0.844306	-0.646035	9.14012	0.0229222	-0.0485136	-0.56659	0.05676	0.12263	-0.00145	0.04637	1
702	2010	19.22	8.61	0.61	0	0	10	20.1245	-0.75668	-0.10455	20.6526	0.527542	0.024736	0.602481	-0.247298	-0.0531737	0.18923	0.34269	0.39296	-0.00146	0.04506	1
702	2011	17	6.34	0.66	0	0	10	16.5662	-0.26762	-0.06288	20.5393	0.449502	0.014528	0.746456	-0.0373868	-0.0504602	0.79859	-0.75668	-0.10455	-0.00524	0.04842	1
702	2012	17.14	6.5	0.64	0	0	10	16.7807	-1.12278	-0.43169	20.6312	0.496521	0.010178	0.810552	-0.337062	-0.0218435	0.19444	-0.26762	-0.06288	0.0008	0.03524	1
702	2013	-5.21	3.99	0.8	0	0	-10	22.2263	-0.41594	-0.67972	20.4068	0.394248	-0.055845	0.58772	-0.00876537	-0.0439905	0.16852	-1.12278	-0.43169	0.00233	0.03063	1
702	2014	18.24	8.09	0.97	0	0	9.18	16.8244	0.07304	0.09822	20.3825	0.307983	0.056925	0.274714	0.189389	-0.0616276	0.1672	-0.41594	-0.67972	0.01508	0.04795	1
702	2015	17.19	6.6	0.59	0	0	10	16.9618	0.07921	0.08734	20.2588	0.266837	0.009556	0.143635	0.536771	-0.0736161	0.78277	0.07304	0.09822	0.01504	0.09764	1
702	2016	16.83	6.38	0.45	0	0	10	16.8514	0.75381	0.54466	20.2865	0.286479	0.002758	0.178181	-0.4774	-0.0727203	0.13925	0.07921	0.08734	-0.00076	0.07565	1
702	2017	15.92	7.54	1.07	0	0	7.31	12.1487	-0.49126	-0.35062	20.3751	0.328779	0.031716	0.383171	0.186039	-0.0707338	0.18179	1.38592	1.0452	-0.00965	0.08232	1
702	2018	22.41	11.89	0.52	0	0	10	28.2402	-1.67072	-1.03368	20.3937	0.273323	0.105926	0.485137	-0.358477	-0.0341174	0.1445	-0.49126	-0.35062	-0.00285	0.0529	1
702	2019	13.54	8.23	0.76	0	0	4.55	10.4693	-0.00412	0.28368	20.3357	0.176657	0.02837	0.441908	0.589747	-0.0338562	0.19982	-2.29708	-1.08729	0.0026	0.06421	1
703	2011	24.86	21.35	0.97	0	0	2.54	67.9222	-0.1849	0.03934	23.8332	0.678552	0.421484	1.28751	-0.254944	-0.0245882	-0.66532	-0.31289	-0.16062	-0.00631	0.05853	0
703	2012	16.24	13.54	1.21	0	0	1.49	26.8537	-0.38797	-0.20629	23.7792	0.671032	0.063908	1.65283	0.138119	-0.0361163	-0.69359	-0.1849	0.03934	-0.00359	0.0615	0
703	2013	15.65	13.41	0.68	0	0	1.56	26.7479	0.00418	-0.17958	23.8932	0.690292	0.069932	2.75884	0.142685	-0.0502856	-0.59121	-0.38797	-0.20629	-0.00645	0.04391	0
703	2014	6.9	5.17	0.81	0	0	0.92	3.74188	0.0148	0.16638	24.0091	0.737606	-0.055113	2.56626	-0.0266289	-0.0455568	-1.24527	0.00418	-0.17958	0.00532	0.05419	0
703	2015	13.64	8.4	0.74	0	0	4.5	10.8295	-0.38632	-0.46024	23.9505	0.669643	0.021136	1.7372	-0.112464	-0.0315225	-0.44458	0.0148	0.16638	0.00832	0.09237	0
703	2016	15.53	12.96	0.71	0	0	1.86	24.7378	-0.32348	-0.25936	24.0387	0.52011	0.082506	1.13092	-0.124597	-0.0220902	-0.50195	-0.38632	-0.46024	0.00771	0.05778	0
703	2017	17.65	15.71	0.81	0	0	1.13	37.2865	-0.16581	-0.8178	24.3013	0.506781	0.123511	1.00695	-0.0619975	-0.048159	-1.13069	-0.32348	-0.25936	0.00822	0.0448	0
703	2018	22.93	18.21	1.73	0	0	2.99	47.676	0.06547	-0.38278	24.8113	0.626552	0.11238	1.9695	0.0555249	-0.0378407	-1.14381	-0.16581	-0.8178	-0.00433	0.07728	0
703	2019	26.07	19.26	3.58	0	0	3.23	51.6536	-0.28295	-0.29465	25.1686	0.659003	0.154965	2.15464	-0.0619796	-0.0605426	-0.26239	0.06547	-0.38278	0.00528	0.04939	0
705	2010	18.49	10.33	2.56	0	0	5.6	15.2493	-0.39797	-0.52056	20.822	0.503068	0.043901	0.740056	-0.272931	-0.00975486	0.29198	-0.3697	-0.27669	0.00539	0.05391	1
705	2011	18.94	9.21	3	0	0	6.73	13.4745	0.09549	0.47889	20.9227	0.551046	0.061154	1.01454	-0.232784	-0.00492007	0.18433	-0.39797	-0.52056	-0.00266	0.05604	1
705	2012	21.88	11.68	3	0	0	7.2	20.3031	-0.06603	-0.08536	21.2254	0.328037	0.057075	0.756122	-0.275477	-0.0067801	0.13534	0.09549	0.47889	0.007	0.04335	1
705	2013	19.3	10.93	2.66	0	0	5.71	16.9293	0.43306	-0.09085	21.2793	0.324508	0.057506	0.688497	0.212646	-0.00641857	0.22387	-0.06603	-0.08536	0.00346	0.03381	1
705	2014	17.14	8.63	3	0	0	5.51	11.0162	-0.14087	-0.18177	21.3125	0.321773	0.034003	0.531517	0.0548347	-0.00789971	0.21923	0.43306	-0.09085	0.00742	0.05202	1
705	2015	17.54	9.52	3	0	0	5.02	12.6601	-0.41372	-0.66201	21.385	0.340293	0.02964	0.309213	0.783044	-0.00858134	0.13633	-0.14087	-0.18177	0.01844	0.11365	1
705	2016	19.66	9.74	2.76	0	0	7.16	15.2895	0.47085	0.54466	21.4249	0.348689	0.036014	0.461906	-0.909644	-0.0116935	0.18375	-0.41372	-0.66201	-0.00497	0.06495	1
705	2017	18.69	9.14	2.53	0	0	7.02	13.8715	0.17834	0.04926	21.4417	0.322559	0.046573	0.746817	-0.328817	-0.0105384	-0.53024	0.47085	0.59212	-0.00853	0.03111	1
705	2018	19.73	11.2	1.97	0	0	6.56	18.9	-0.48893	-0.25177	21.4748	0.319304	0.050716	1.04717	-0.0387807	-0.011186	-0.49485	0.17834	0.04926	-0.00509	0.04157	1
705	2019	25.11	16.46	1.79	0	0	6.86	39.0186	-0.44323	-0.33425	21.6744	0.338722	0.135702	1.16326	0.00736947	-0.0329578	0.66461	-0.48893	-0.25177	0.00244	0.03324	1
707	2010	51.59	10.9	12.32	12	14	2.37	16.7807	-0.88358	-0.85176	22.6715	0.673384	0.024508	2.04549	-0.325623	-0.0233394	-0.75809	-0.69672	-0.39151	-0.00475	0.06328	1
707	2011	21.42	17.13	0.53	0	0	3.76	43.2184	-0.25654	-0.02969	22.806	0.742507	0.1621	2.27247	0.417183	-0.0222227	-0.72902	-0.88358	-0.85176	0.00249	0.06211	1
707	2012	14.35	9.08	0.27	0	0	5	13.267	-0.33265	-0.54043	22.8562	0.745206	0.004083	3.4968	-0.576153	-0.0244481	0.03759	-0.25654	-0.02969	-0.00596	0.04824	1
707	2013	-1.63	-2.03	0.26	0	0	0.14	0.735344	0.19508	0.20565	22.9166	0.835018	-0.368458	4.91468	-0.096556	-0.029205	0.0533	-0.33265	-0.54043	-0.00435	0.04431	1
707	2014	11.42	6.14	0.28	0	0	5	7.33894	0.75381	0.54466	23.0304	0.853113	0.002267	4.20268	0.00985667	-0.0294175	0.06904	0.19508	0.20565	0.0056	0.03152	1
707	2015	1.63	6.4	0.23	0	0	-5	13.0963	-0.47525	-0.37891	23.1286	0.865886	0.010377	2.65304	0.430197	-0.0294404	0.05038	1.63666	1.09306	0.02002	0.07702	1
707	2016	33.52	-1.16	8.78	12	14	-0.1	38.7452	0.27419	0.05245	23.0842	0.911002	-0.514386	2.55467	-0.0714905	-0.0249127	0.06203	-0.47525	-0.37891	0.00222	0.0676	1
708	2012	14.95	11.37	0.63	0	0	2.95	18.7352	0.02638	0.3437	22.1712	0.309464	0.074773	1.28094	0.00434184	-0.0559827	-1.11147	-0.23275	-0.1379	-0.00374	0.04061	1
708	2013	19.83	16.6	0.66	0	0	2.57	40.7909	-0.5635	-0.52866	22.2277	0.302641	0.066369	1.74209	-0.00511083	-0.0387083	-1.08153	0.02638	0.3437	-0.00418	0.03586	1
708	2014	20.86	17.61	1.53	0	0	1.72	45.6767	0.75381	0.34187	22.3382	0.340129	0.083031	1.13343	0.154643	-0.0226601	-0.88816	-0.5635	-0.52866	0.01211	0.05067	1
708	2015	19.28	16.13	0.37	0	0	2.78	38.7397	0.20408	0.1728	22.3598	0.319129	0.079346	0.936267	0.159994	-0.0260515	-0.01504	1.05793	0.34187	0.00993	0.06731	1
708	2016	19.81	16.4	0.9	0	0	2.51	39.5166	-0.17574	0.18415	22.4892	0.363229	0.08106	1.02125	-0.085101	-0.0214139	-0.92213	0.20408	0.1728	0.00319	0.06184	1
708	2017	20.87	17.03	1.25	0	0	2.59	42.236	0.74584	0.54466	22.6071	0.387679	0.101889	1.28072	-0.0563386	-0.048483	-0.90962	-0.17574	0.18415	-0.00101	0.03959	1
708	2018	24.64	20.13	1.37	0	0	3.14	59.1055	0.12177	-0.11343	22.7616	0.426451	0.121011	1.94806	-0.156329	-0.0577909	-0.93168	0.74584	0.58639	-0.00385	0.03937	1
708	2019	30.76	23.05	4	0	0	3.71	74.3662	-0.89152	-1.03368	25.008	0.651766	0.219492	1.06622	0.0894209	-0.0559169	-1.28149	0.12177	-0.11343	0.02134	0.05498	1
709	2010	54.28	11.09	9.2	7	25	1.99	59.2649	-1.67072	-1.03368	25.3766	0.704805	0.048616	4.0911	-0.672352	-0.0299432	-0.59714	1.20872	0.79778	-0.00958	0.04438	1
709	2011	50.39	12.62	9.95	7	14	6.82	8.38978	0.07032	0.08829	25.6723	0.682523	0.033021	4.6442	0.0650684	-0.0325864	-0.90752	-1.99041	-1.10947	-0.005	0.04803	1
709	2012	55.82	10.8	12.02	11	17	5	14.5892	-1.07183	-0.67967	25.7653	0.712047	0.003109	5.43906	-0.239386	-0.0272722	-0.92482	0.07032	0.08829	-0.00071	0.02712	1
709	2015	15.33	9.52	0.81	0	0	5	13.8569	-0.42548	-0.26568	25.9096	0.745003	0.008845	5.05689	0.122486	-0.0206619	-1.00372	0.12431	-0.03397	0.00086	0.08778	1
709	2016	66.52	16.73	11.73	12	20	6.06	22.6455	-0.13503	0.03229	25.949	0.749285	0.031005	5.24415	-0.257604	-0.0124669	-1.06679	-0.42548	-0.26568	0.0011	0.04122	1
709	2017	19.69	14.04	0.65	0	0	5	29.001	-0.75221	-0.48391	25.9711	0.749358	0.045092	4.59155	0.191116	-0.0152637	-1.02119	-0.13503	0.03229	0.00612	0.07689	1
709	2018	20.39	15.75	0.62	0	0	4.02	36.2914	-0.97018	-0.78275	26.0644	0.717593	0.082192	6.92202	-0.336192	-0.0169531	-1.22178	-0.75221	-0.48391	-0.00502	0.03265	1
709	2019	14.43	9.62	0.58	0	0	4.23	13.8257	0.5076	0.22032	26.0795	0.722388	0.048785	7.73601	-0.0272861	-0.0239621	-1.21955	-0.97018	-0.78275	-0.0008	0.02746	1
710	2010	20.15	9.61	0.54	0	0	10	22.2878	-1.18505	-0.99308	19.7642	0.681101	0.063975	0.203111	-0.523293	-0.0535674	-0.18958	-0.44856	0.2113	0.00364	0.07994	1
710	2011	16.73	6.15	0.58	0	0	10	16.4361	0.46794	0.27365	19.6883	0.65515	0.00226	0.25789	-0.145127	-0.0377783	-0.18998	-1.18505	-0.99308	-0.0041	0.06481	1
710	2014	8.38	7.79	0.59	0	0	0	9.39746	-0.10568	-0.32943	19.9155	0.708361	0.054108	0.279504	-0.00457923	-0.0128295	-0.2071	0.84996	0.12007	0.00785	0.0575	0
710	2017	23.49	16.34	1.9	0	0	5.25	37.5624	-1.02793	-0.93369	21.3146	0.136147	0.185661	0.090369	0.153105	-0.0218608	0.63716	-0.15439	-0.16166	0.00675	0.08363	0
711	2010	23.58	4.58	4	0	0	15	30.1546	-0.30552	-0.37866	20.4899	0.523463	0.01917	0.52172	-0.63791	-0.0196175	0.22231	0.80484	0.43953	0.00864	0.06394	0
711	2011	31.42	12.42	4	0	0	15	39.5626	0.37116	0.54466	20.513	0.556543	0.044736	0.645162	-0.297056	-0.00756366	0.12529	-0.30552	-0.37866	-0.00133	0.06828	0
711	2012	24.77	8.12	1.65	0	0	15	34.1893	0.59889	0.48348	20.4724	0.538058	0.000258	0.588355	0.185714	-0.0141229	0.15277	0.37116	0.59505	0.00241	0.05338	0
711	2013	0.85	1.55	2.39	0	0	-3.09	3.50364	-1.54537	-0.68391	20.8153	0.642154	-0.078376	1.13382	-0.116564	-0.0357024	0.13956	0.59889	0.48348	-0.00456	0.05367	0
711	2019	-1.68	-2.95	2.48	0	0	-1.21	3.1505	0.11535	0.39663	23.218	0.564838	-0.220621	2.17611	0.00496668	-0.0470732	-0.17413	-0.94704	-0.50889	0.00125	0.09334	0
713	2010	22.56	12.78	3	0	0	6.78	23.3012	-0.68135	-0.62283	21.3558	0.410019	0.106757	0.31858	-0.200305	-0.0381635	-0.98467	-0.24009	-0.11295	0.01107	0.05891	1
713	2011	16.49	10.3	3	0	0	3.19	14.1764	0.64386	-0.00073	21.3332	0.377999	0.048462	0.452404	-0.531938	-0.0430471	-0.47067	-0.68135	-0.62283	-0.00625	0.04481	1
713	2012	17.72	12.1	3	0	0	2.62	19.8949	0.02341	0.33038	21.335	0.346557	0.057969	0.572219	-0.155614	-0.0427082	-0.44465	0.64386	-0.00073	-0.00327	0.04955	1
713	2013	16.58	11.49	3	0	0	2.09	18.0818	0.59995	0.54466	21.4156	0.353948	0.045121	0.720531	-0.014257	-0.0411176	-0.44893	0.02341	0.33038	-0.00211	0.03645	1
713	2014	16.25	11.52	3	0	0	1.73	18.3782	-0.56094	-0.4687	21.3593	0.292397	0.046295	0.612428	0.00069666	-0.0403226	0.45839	0.59995	0.86991	0.00464	0.04765	1
713	2015	13.72	10.01	2.68	0	0	1.03	14.1591	-0.02106	-0.10022	21.3454	0.268832	0.022555	0.474346	0.722808	-0.0329612	1.22137	-0.56094	-0.4687	0.00988	0.10002	1
713	2016	19.66	8.81	1.74	0	0	9.11	17.2665	-0.23683	0.03918	21.4522	0.329399	0.016147	0.595325	-0.5802	-0.019474	1.23284	-0.02106	-0.10022	-0.00099	0.05164	1
713	2017	15.79	7.65	1.34	0	0	6.8	11.3387	-0.44122	-0.12758	21.5085	0.371378	0.010565	1.06645	-0.227792	-0.0270297	1.34565	-0.23683	0.03918	-0.00971	0.03217	1
713	2018	20.25	10.52	1.39	0	0	8.34	20.0291	-0.97938	-0.08186	21.6163	0.335258	0.038219	1.78434	0.239179	-0.0274293	0.67268	-0.44122	-0.12758	-0.00638	0.0704	1
715	2010	20.65	11.38	0.5	0	0	8.77	24.2766	-0.91541	-0.86092	21.3253	0.447794	0.067435	0.435383	-0.130739	-0.0348919	-0.3079	-0.32239	-0.2065	0.00669	0.04963	1
715	2011	25.73	15.34	0.39	0	0	10	40.6122	0.08226	-0.06509	21.4185	0.448881	0.117593	1.01888	-0.0468181	-0.0302832	0.63047	-0.91541	-0.86092	-0.01379	0.03914	1
715	2012	24.58	14.57	0.39	0	0	9.62	36.8292	-0.28329	-0.18601	21.4988	0.454237	0.087613	1.22778	0.115072	-0.0146451	0.30349	0.08226	-0.06509	-0.00095	0.04328	1
715	2018	26.6	15.07	1.53	0	0	10	37.5868	-0.92098	-0.46619	21.498	0.379362	0.068923	1.3387	-0.10301	-0.0164213	-0.20465	-0.05657	-0.05408	-0.00864	0.04152	1
715	2019	28.81	17.28	1.53	0	0	10	46.9872	-1.09547	-0.49093	21.5532	0.355108	0.109228	0.90576	0.0865416	-0.0183696	-0.69345	-0.92098	-0.46619	0.0106	0.06238	0
716	2012	14.41	7.74	0.45	0	0	6.22	11.4538	0.07045	0.29582	20.6759	0.636328	0.050183	0.548197	-0.281886	-0.0682467	-0.05887	0.91393	0.63401	0.00259	0.06613	0
716	2013	11.89	6.55	1.5	0	0	3.84	6.32474	-0.28373	-0.21872	21.1011	0.425959	0.061537	0.559016	-0.0750037	-0.069823	0.02247	0.07045	0.29582	0.00329	0.05854	0
716	2014	15.15	13.78	0.75	0	0	0.62	28.9862	0.17099	0.24635	21.5685	0.222522	0.046677	0.575491	-0.00520045	-0.0695242	0.03173	-0.28373	-0.21872	0.00481	0.04243	0
716	2015	18.44	16.56	1.03	0	0	0.85	41.6021	-0.65787	-0.65983	21.7617	0.384817	0.082757	0.521019	0.509756	-0.0304884	-0.7146	0.17099	0.24635	0.01221	0.09285	0
716	2018	18.27	7.71	0.56	0	0	10	18.5998	-0.06682	-0.36252	22.4096	0.476286	0.008729	2.59297	-0.16472	-0.0355015	-0.26425	0.01472	-0.03499	-0.0119	0.05019	0
717	2010	50.22	9.37	11.98	12	14	2.87	15.0289	-1.05606	-0.66555	23.8631	0.748163	0.003607	3.67971	-0.28046	-0.060062	-0.68987	-0.91423	-0.79906	-0.00958	0.04399	1
717	2011	0.83	0.74	1.82	0	0	-1.73	1.34302	-1.39262	-0.93652	23.9163	0.807937	-0.216884	5.40433	-0.145098	-0.0706095	-0.69912	-1.05606	-0.66555	-0.00572	0.03913	1
717	2019	22.54	19.35	1.94	0	0	1.25	55.6277	-0.49916	-0.35632	23.5665	0.534179	0.257264	1.49727	-0.124769	-0.0497996	0.40572	-2.65574	-1.37772	0.00212	0.05289	1
718	2010	53.51	17.13	6.59	12	4	13.79	22.873	0.46968	0.40623	23.4453	0.753112	0.258696	0.955522	-0.216176	-0.102995	1.43912	-0.20601	-0.51021	-0.00534	0.06318	0
718	2011	48.14	14.4	6.55	8	5	14.19	15.4253	0.38967	0.1553	23.5769	0.74768	0.200301	1.62058	-0.15776	-0.0732381	0.8366	0.46968	0.40623	-0.00527	0.06671	0
718	2012	71.2	19.23	8.5	10	6	27.47	63.7512	0.31612	0.42013	23.675	0.730568	0.180118	1.1812	-0.0130428	-0.0784915	1.3692	0.38967	0.1553	0.01026	0.06598	0
718	2013	73.18	18.68	8.5	12	6	28	62.826	-0.56594	-0.50307	23.7532	0.79086	0.137934	2.21656	0.0211281	-0.0829552	1.32068	0.31612	0.42013	-0.00919	0.04529	0
718	2014	36.13	21.13	0	0	0	15	82.0803	0.11989	0.15137	23.7855	0.771962	0.165726	1.55455	0.112719	-0.0214238	1.54599	-0.56594	-0.50307	0.00921	0.05632	0
718	2017	34.49	19.3	0.19	0	0	15	71.9228	-0.46216	-0.40277	23.7041	0.540393	0.1237	1.49957	-0.135432	-0.0221296	1.54905	0.15704	0.12043	-0.01227	0.03169	0
718	2018	37.69	22.46	0.23	0	0	15	89.0795	-0.58817	-0.47174	23.6618	0.529465	0.1091	1.95724	0.016281	-0.00569996	1.55848	-0.46216	-0.40277	-0.00455	0.04484	0
718	2019	37.92	22.55	0.37	0	0	15	89.2108	0.39548	0.30685	23.6124	0.526626	0.138937	1.55086	-0.0389206	-0.0196865	1.53084	-0.58817	-0.47174	0.00569	0.03393	0
719	2016	23.8	19.52	3	0	0	1.28	55.6762	-0.21832	0.29687	23.0406	0.341196	0.10488	0.861701	-0.760704	-0.0200792	-1.25997	-2.61478	-1.34073	-0.00566	0.05635	1
719	2017	22.85	18.77	3	0	0	1.08	51.611	-0.07166	0.13573	23.118	0.341727	0.100761	1.18284	-0.0849942	-0.0223476	-1.11901	-0.21832	0.29687	-0.00387	0.03124	1
719	2018	24.11	20.73	3	0	0	0.38	64.5238	0.75381	0.46709	23.1675	0.326794	0.099001	1.43083	-0.0584741	-0.0223224	-1.26425	-0.07166	0.13573	-0.00152	0.0397	1
719	2019	23.75	19.97	3	0	0	0.78	59.1194	-0.14606	-0.19356	23.2347	0.323724	0.104103	1.68193	0.0241167	-0.0337204	-1.20727	0.94547	0.46709	-0.00079	0.02807	1
720	2013	10.52	6.92	3	0	0	0.6	7.02246	-1.67072	-1.03368	22.4335	0.825087	0.070654	2.80913	0.0722097	-0.0388583	-0.80607	-0.57425	-0.65014	0.00187	0.04525	1
720	2014	12.13	8.33	3	0	0	0.8	9.9203	0.74116	0.38907	22.4252	0.794783	0.123193	1.49459	0.356318	-0.00816199	-0.80816	-2.70707	-1.34593	0.01429	0.07775	1
720	2019	25.05	14.82	0.23	0	0	10	38.837	-0.95496	-0.73007	22.2552	0.437524	0.201221	0.658325	0.145577	-0.0627345	-0.30766	-0.97976	-0.89537	0.01054	0.06178	1
721	2015	6.69	3.61	0.49	0	0	2.59	2.20582	-1.60597	-1.03368	20.8067	0.379224	-0.047925	0.243637	0.536993	-0.0290096	-0.63742	-0.66604	-0.6525	0.01749	0.13692	1
721	2016	17.54	6.8	0.74	0	0	10	17.0515	-0.13917	-0.28963	20.7722	0.347471	0.014426	0.228226	-0.473668	-0.0291107	-0.59669	-1.60597	-1.03673	0.00425	0.08741	1
723	2012	14	7.78	2.05	0	0	4.17	8.58396	-0.95728	-0.27065	20.4793	0.390669	-0.066445	0.538147	-0.0196282	-0.0670372	0.22046	0.54881	0.11484	-0.00956	0.06637	0
723	2013	20.1	13.06	2.04	0	0	5	23.7846	-0.06829	0.13482	20.6076	0.446698	0.085268	0.493891	0.451853	-0.0655135	0.21194	-0.95728	-0.27065	0.0084	0.07976	0
723	2014	16.38	8.14	3.24	0	0	5	9.61926	-1.02155	-0.48068	20.5451	0.401394	0.020114	0.385235	-0.362943	-0.0506673	-0.4077	-0.06829	0.13482	0.00447	0.04316	0
723	2015	11.35	2.87	4	0	0	4.48	3.70856	0.40644	0.26795	23.422	0.551948	-0.076983	0.602472	1.12361	-0.0858384	-0.58955	-1.02155	-0.48068	0.01813	0.13662	0
723	2016	23.55	16.96	2	0	0	4.59	40.3578	0.36114	-0.00137	23.2567	0.412597	0.10908	0.365216	-1.08289	-0.0874402	-0.71847	0.40644	0.26795	0.00613	0.06789	0
723	2017	18.57	12.77	1.17	0	0	4.63	23.3819	0.75381	0.54466	23.3492	0.391882	0.155059	0.488431	-0.340435	-0.0887322	-0.84384	0.36114	-0.00137	-0.00353	0.05245	0
723	2018	20.76	14.9	0.86	0	0	5	32.3108	-0.7923	-0.78441	23.651	0.566621	0.244977	1.42272	0.122114	-0.0937499	-0.78427	2.13859	0.97211	-0.01886	0.05813	0
723	2019	19.43	13.42	1.01	0	0	5	26.1223	0.3288	0.09127	23.7008	0.527545	0.124549	0.50807	1.35386	-0.0956772	-1.17227	-0.7923	-0.78441	0.02699	0.12	0
725	2010	39.95	4.83	10.34	11	14	-0.22	25.6185	-0.954	-0.80291	24.7165	0.368249	-0.080719	1.69038	0.119737	-0.0322797	-0.4588	-0.12439	-0.15449	-0.00838	0.05244	1
725	2011	52.63	8.27	12.09	15	14	3.27	18.4541	-0.4859	-0.24823	24.954	0.490391	0.020018	3.30103	-0.218646	-0.0231363	-0.62857	-0.954	-0.80291	-0.00795	0.03115	1
725	2012	57.71	7.55	11	15	20	4.16	30.8439	-0.11698	-0.46351	24.9295	0.474486	0.005245	2.42651	-0.129177	-0.0158408	-0.86309	-0.4859	-0.24823	0.00627	0.03817	1
725	2013	63.82	13.02	15	15	17	3.8	21.6724	-0.77647	-0.90425	25.2509	0.587693	0.080963	3.53292	0.116839	-0.0215534	-0.73091	-0.11698	-0.46351	-0.00028	0.03945	1
725	2014	16.11	9.53	4	0	0	2.58	12.3142	-1.47366	-1.03368	25.6377	0.43512	0.047187	1.1943	0.0975088	-0.0210494	-0.86768	-0.77647	-0.90425	0.00904	0.03506	1
725	2015	20.13	12.69	4	0	0	3.44	21.5653	-0.96676	-0.78932	25.751	0.486537	0.021095	1.5133	0.577537	-0.0153189	-0.47543	-1.47366	-1.17937	1e-05	0.06939	1
725	2016	70.5	14.18	15	15	23	3.32	39.409	-0.52451	-0.49822	26.0469	0.551437	0.024009	2.11262	-0.657715	-0.0149485	-0.81306	-0.96676	-0.78932	0.00014	0.04075	1
725	2017	24.14	16.52	4	0	0	3.62	37.0934	0.60589	0.54466	26.2689	0.592813	0.080086	1.30626	0.162942	-0.00728164	-1.00766	-0.52451	-0.49822	0.01539	0.05283	1
725	2018	21.48	12.48	4	0	0	5	20.8945	-1.67072	-1.03368	26.4404	0.604125	0.02564	3.41383	-0.0873032	-0.00807655	-0.99125	0.60589	0.63288	-0.01363	0.05351	1
725	2019	18.65	9.65	4	0	0	5	12.9116	-0.20577	-0.23045	26.5534	0.585627	-0.003644	2.21428	0.146037	-0.0102243	-1.06647	-2.18991	-1.18253	0.01276	0.06833	1
726	2010	59.63	18.41	9.5	18	9	4.72	29.0618	-0.11402	-0.37676	22.6714	0.324162	0.182558	1.12088	-0.115271	-0.0178517	-0.89042	-0.30812	-0.08967	-0.00238	0.05381	0
726	2011	53.72	16.56	10	12	9	6.16	12.0023	-0.1064	0.07153	22.7712	0.294377	0.174719	1.44721	0.0152546	-0.0176811	-1.07178	-0.11402	-0.37676	-0.00197	0.04573	0
726	2012	77.87	22.86	9.83	20	13	12.18	24.7627	-0.50823	-0.70908	22.8217	0.306452	0.128697	1.80738	-0.354508	-0.0185687	-1.05182	-0.1064	0.07153	-0.00239	0.03228	0
726	2013	70.82	26.25	8.21	18	13	5.36	55.0203	0.14621	0.00986	22.8529	0.237442	0.172307	1.17446	0.0870365	-0.0116969	-0.91684	-0.50823	-0.70908	0.01035	0.03801	0
726	2014	30.78	23.54	1.77	0	0	5.47	79.5407	-0.2931	-0.29874	22.8782	0.186753	0.145838	1.05789	-0.00651366	-0.00978522	-0.87832	0.14621	0.00986	0.0038	0.03345	0
726	2015	78	23.53	8.29	20	20	6.18	48.7555	-0.24125	-0.38473	22.9306	0.199597	0.102923	0.988571	0.551641	-0.0106721	-0.19456	-0.2931	-0.29874	0.00578	0.07743	0
726	2016	70.9	23.64	8.26	20	13	6	45.343	-0.07339	0.08421	22.9647	0.211971	0.116146	1.07962	-0.507165	-0.00755899	-0.20228	-0.24125	-0.38473	0.00062	0.03921	0
726	2017	27.51	21.86	1.12	0	0	4.53	69.655	-0.22551	-0.30965	23.0428	0.235536	0.116065	1.36548	-0.113566	-0.011169	-0.48148	-0.07339	0.08421	-0.00199	0.02231	0
726	2018	28.24	22.48	0.98	0	0	4.78	73.9319	0.11432	0.20365	23.0782	0.266844	0.110728	1.59523	-0.0751278	-0.00914831	-0.55194	-0.22551	-0.30965	-0.00118	0.02924	0
726	2019	25.44	19.52	0.89	0	0	5.03	55.5369	0.17148	-0.16237	23.1986	0.301725	0.123472	1.90906	0.0105183	-0.0168307	-0.50392	0.11432	0.20365	-2e-05	0.02531	0
727	2010	-3.32	-1.33	0.31	0	0	-2.3	0.990104	-0.60248	-0.52967	20.7525	0.49647	-0.073409	0.256899	-0.00440812	-0.127961	-0.136	-0.27283	-0.23546	0.00852	0.0823	1
727	2011	0.67	5.4	0.27	0	0	-5	10.8286	-0.61578	-0.87135	20.7686	0.509027	-0.031553	0.514737	-0.0833741	-0.116739	-0.12973	-0.60248	-0.52967	-0.01168	0.05593	1
727	2014	10.11	6.61	0.12	0	0	3.38	6.9377	0.75381	0.54466	23.1694	0.963696	0.036162	4.22357	0.156694	-0.0426539	0.17732	-1.51639	-0.54202	0.0094	0.06766	1
727	2017	5.11	7.06	0.99	0	0	-2.94	10.849	0.05079	-0.20896	24.243	0.456457	0.003419	3.13315	-0.510971	-0.0312467	-0.34227	-0.04839	0.09379	-0.00732	0.02759	1
727	2018	1.13	0.13	1	0	0	0	0.152304	-0.7414	-0.19588	24.195	0.480226	-0.092888	4.83499	-0.124253	-0.0206402	-0.52225	0.05079	-0.20896	-0.00783	0.05623	1
729	2010	68.83	14.71	5.69	16	16	16.43	16.6383	0.47277	0.49006	23.4091	0.351839	0.095668	0.638329	-0.0751436	-0.0143713	-0.9591	0.37968	-0.13811	0.00183	0.05473	1
729	2011	56.56	17.66	5.63	14	11	8.27	17.8317	-0.69861	-0.2227	23.5374	0.392123	0.093379	1.0216	-0.169414	-0.0164884	-1.28149	0.47277	0.49006	-0.00591	0.03379	1
729	2012	72.3	17.3	5.64	18	16	15.36	20.3142	-1.24659	-0.77588	23.626	0.394888	0.06177	1.28089	-0.0760906	-0.0165427	-1.28149	-0.69861	-0.2227	-0.00251	0.03865	1
729	2013	75.77	16.16	5.9	20	18	15.71	23.7082	0.4067	0.2273	23.6627	0.315496	0.065191	0.831061	0.00838132	-0.0156961	-1.28149	-1.24659	-0.77588	0.00831	0.04298	1
729	2014	24.04	15.14	0.17	0	0	8.73	37.9754	0.21979	-0.17388	23.664	0.293281	0.060156	0.843269	0.010876	-0.0152362	-1.28149	0.4067	0.2273	0.00039	0.02981	1
729	2015	24.16	14.63	0.19	0	0	9.34	36.9135	-1.67072	-0.95953	23.627	0.249375	0.046353	0.786443	0.178657	-0.0144801	-1.28149	0.21979	-0.17388	0.00293	0.06546	1
729	2016	60.16	12.49	6.67	18	13	10	13.9288	-1.00725	-0.50908	23.6277	0.250602	0.023296	0.931917	-0.211423	-0.0130789	-1.28149	-2.61478	-0.95953	-0.00266	0.0331	1
729	2017	19.3	9.19	0.11	0	0	10	21.994	-0.47823	-0.31489	23.6191	0.24434	0.012612	0.952668	-0.00421531	-0.00839088	-1.08067	-1.00725	-0.50908	-3e-05	0.03106	1
729	2018	19.56	9.47	0.09	0	0	10	22.6341	-1.28765	-0.5204	23.5962	0.222432	0.016336	1.11274	0.029619	-0.00708568	-1.10824	-0.47823	-0.31489	-0.00183	0.05729	1
729	2019	20.06	9.92	0.14	0	0	10	23.5891	-0.21135	0.04597	23.6226	0.239321	0.019115	0.988281	0.0290718	-0.00708745	-0.08908	-1.28765	-0.5204	0.00395	0.04875	1
731	2010	17.7	11.55	2.49	0	0	3.66	18.068	-0.56142	-0.66747	22.0173	0.48036	0.049831	1.11242	-0.205859	-0.0323876	0.3119	0.53056	0.46727	-0.00546	0.04885	1
731	2011	26.66	19.32	4	0	0	3.34	51.6534	-0.29751	-0.1807	22.0714	0.449274	0.13329	1.21667	-0.00894755	-0.0237405	0.3201	-0.56142	-0.66747	0.00064	0.04915	1
731	2012	25.86	19.88	3.18	0	0	2.8	55.8838	-0.43611	-0.48576	22.217	0.487656	0.121422	1.2229	-0.119768	-0.0260427	0.29037	-0.29751	-0.1807	0.00422	0.04388	1
731	2013	18.97	14.15	1.82	0	0	3	28.1125	0.24916	0.26708	22.2967	0.370382	0.06362	0.824497	0.360444	-0.0313319	0.36451	-0.43611	-0.48576	0.00859	0.0684	1
731	2014	5.82	2.97	3.45	0	0	-0.6	2.86178	-1.10383	-0.66781	22.2329	0.389214	-0.084605	0.870361	-0.167107	-0.0312034	0.94357	0.24916	0.26708	-0.00115	0.0427	1
731	2015	13.86	8.29	2.77	0	0	2.8	9.16342	-1.67072	-0.95099	22.3491	0.443723	0.020365	0.891374	0.78936	-0.0363636	0.36582	-1.10383	-0.66781	0.00646	0.0952	1
731	2016	3.13	1.49	2.63	0	0	-0.99	1.63154	-0.46017	-0.33822	22.2797	0.458739	-0.097067	0.803324	-0.495934	-0.0409286	1.64067	-1.70804	-0.95099	0.00206	0.05271	1
731	2017	19.24	13.71	2.27	0	0	3.26	25.9418	0.68022	0.35885	22.1988	0.379162	0.055951	0.926585	-0.240522	-0.0470011	0.35022	-0.46017	-0.33822	-0.00337	0.04499	1
731	2018	15.26	10.94	2.35	0	0	1.97	16.5027	-0.52986	-0.20086	22.1462	0.301836	0.079423	1.39735	-0.273998	-0.0385929	1.0089	0.68022	0.35885	-0.00765	0.04819	1
731	2019	18.39	13.25	2.23	0	0	2.91	24.273	-0.6656	-0.5433	22.0639	0.241189	0.029867	1.24012	-0.0588528	-0.0390366	1.64067	-0.52986	-0.20086	0.00182	0.03535	1
732	2011	69.15	14.3	12.11	15	5	22.74	32.381	-0.38788	-0.12962	22.8309	0.699099	0.176529	1.57383	-0.0741591	-0.150356	1.00646	-0.38726	-0.60459	-0.00163	0.07401	0
732	2012	61.52	14.71	7.66	12	6	21.15	29.088	-0.27925	-0.09606	23.3363	0.825943	0.13012	1.68679	-0.924317	-0.151189	0.83984	-0.38788	-0.12962	0.00928	0.03805	0
732	2013	57.11	15.82	9.75	12	6	13.54	11.2712	-0.34156	-0.46956	24.2983	0.857394	0.189865	3.7979	0.0309265	-0.142381	0.28207	-0.27925	-0.09606	0.00422	0.0521	0
732	2014	32.84	18.33	1.28	0	0	13.23	59.3934	0.25843	0.37336	24.8568	0.892263	0.120601	3.72898	-0.175587	-0.0214473	0.90775	-0.34156	-0.46956	0.01308	0.06781	0
732	2015	60.52	17.45	10.43	12	7	13.64	11.9606	-1.4142	-0.98578	25.1633	0.798679	0.106269	2.78072	0.0847972	-0.0195073	1.10763	0.25843	0.37336	0.01409	0.10997	0
732	2016	65.99	16.85	12.32	15	8	13.82	8.95226	-1.67072	-1.03368	25.5384	0.823968	0.088382	5.60384	-0.113485	-0.0145225	0.52622	-1.4142	-0.98578	-0.00523	0.04911	0
732	2017	29.97	16.16	1.41	0	0	12.4	47.4507	-1.66721	-1.02564	26.0532	0.878312	0.099647	8.28537	-0.00948467	-0.0142256	0.5569	-1.9609	-1.15259	0.00324	0.03859	0
732	2018	34.04	17.66	2.04	0	0	14.34	57.9857	-1.43824	-0.56013	26.2169	0.868842	0.13721	13.9356	0.219157	-0.0160406	0.58052	-1.66721	-1.02564	-0.00306	0.09023	0
732	2019	-3.83	10.26	0.91	0	0	-15	65.6324	-0.30744	-0.46528	26.1363	0.84952	0.022184	14.6542	-0.0454185	-0.0163308	0.66011	-1.43824	-0.56013	-0.00072	0.0573	0
733	2010	14.25	9.67	0.35	0	0	4.23	14.1824	-0.15722	-0.02663	21.955	0.334952	0.020796	0.852899	-0.0589605	-0.0101564	0.04486	-0.23284	0.03066	-0.00086	0.08086	1
733	2011	14.79	9.68	0.11	0	0	5	14.9931	-0.60048	-0.35437	22.0236	0.353208	0.021095	1.63203	-0.433543	-0.00879815	0.05299	-0.15722	-0.02663	-0.01021	0.04682	1
733	2012	14.85	11.5	0.1	0	0	3.25	19.7436	0.22302	0.27139	22.0328	0.344507	0.038568	1.68478	-0.0707376	-0.0195068	0.04344	-0.60048	-0.35437	0.00051	0.0406	1
733	2013	13.67	10.71	0.08	0	0	2.88	17.1262	0.10885	0.16985	22.0514	0.340347	0.041365	1.19756	0.132209	-0.0216298	-0.00602	0.22302	0.27139	0.00814	0.04715	1
733	2014	15.12	10.88	0.08	0	0	4.16	17.9927	-0.41307	-0.21617	22.3853	0.322552	0.041485	0.806082	0.177935	-0.0236189	0.6571	0.10885	0.16985	0.01076	0.06462	1
733	2015	14.64	11.45	0.06	0	0	3.13	19.6074	-0.55443	-0.32873	22.6188	0.426566	0.050423	0.567266	0.400261	-0.0213475	0.98121	-0.41307	-0.21617	0.01934	0.12912	1
733	2016	14.3	11.25	0.05	0	0	3	18.9334	0.42936	0.29496	22.8253	0.505207	0.047792	0.976682	-0.278338	-0.0220719	0.72519	-0.55443	-0.32873	-0.00484	0.06015	1
733	2017	15.79	11.72	0.66	0	0	3.41	19.9115	-0.67949	-0.39213	22.9201	0.522398	0.049769	1.28649	-0.315022	-0.0164476	0.71852	0.42936	0.29496	-0.00305	0.03819	1
733	2018	17.07	13.21	0.53	0	0	3.33	25.5194	-0.73282	-0.5051	23.0395	0.509791	0.055495	1.79992	-0.00424638	-0.0512256	0.74025	-0.67949	-0.39213	-0.00454	0.05352	1
733	2019	20.79	15.44	0.35	0	0	5	35.4143	-0.81813	-0.60194	22.8942	0.386039	0.056137	0.992942	0.174915	-0.0533132	0.64926	-0.73282	-0.5051	0.00986	0.04769	1
735	2010	15.29	9.32	2.08	0	0	3.89	11.9128	0.14886	0.24381	21.7919	0.427349	0.018378	0.409404	0.473972	-0.0710341	0.35797	-0.44203	-0.4558	0.00871	0.08483	0
735	2011	10.83	8.1	1.68	0	0	1.05	9.21542	-1.36834	-1.03368	22.0118	0.496975	0.038751	1.00033	-0.954312	-0.0627137	0.35655	0.14886	0.24381	-0.01227	0.04123	0
735	2012	15.56	7.22	1.38	0	0	6.96	10.8103	-1.00707	-0.70931	22.1963	0.582561	0.017149	0.850179	0.306701	-0.0289873	0.35078	-1.36834	-1.06488	0.00873	0.0631	0
735	2013	20.65	9.6	1.05	0	0	10	21.5956	-0.37206	-0.2551	22.1822	0.578396	0.014073	0.748438	0.325536	-0.0167237	0.35262	-1.00707	-0.70931	0.00384	0.0589	0
735	2014	74.64	11.87	7.77	20	15	20	22.4088	-0.66463	-0.58616	22.1702	0.57368	0.030133	0.633705	-0.246857	-0.0241294	0.33485	-0.37206	-0.2551	0.00423	0.04929	0
735	2015	13.27	6.22	1.03	0	0	6.02	8.15422	-0.73665	-0.47536	22.2279	0.593408	0.035436	0.675803	0.670815	-0.0240716	0.32604	-0.66463	-0.58616	0.00448	0.09422	0
735	2016	58.02	9.06	7.91	20	15	6.05	26.598	-0.06484	-0.59163	22.5453	0.427212	0.033171	0.750125	-0.909014	-0.0213136	0.13811	-0.73665	-0.47536	-0.00025	0.04151	0
735	2017	22.1	10.81	1.29	0	0	10	24.1676	-0.47972	-0.26613	22.5449	0.405789	0.043081	0.665272	-0.044258	-0.0210705	0.24216	-0.06484	-0.59163	0.00321	0.04026	0
735	2018	19.92	15.43	1.12	0	0	3.37	34.267	-0.74483	-0.60872	22.5662	0.352215	0.100657	0.567733	1.37591	-0.0341127	0.31344	-0.47972	-0.26613	0.00797	0.09651	0
735	2019	8.7	8.72	1.18	0	0	-1.2	12.7466	-0.39631	-0.10784	22.6019	0.357066	0.007456	0.559417	-0.650086	-0.0418691	0.25168	-0.74483	-0.60872	0.00258	0.05683	0
736	2012	23.42	14.14	1.63	0	0	7.65	30.2839	-0.58886	-0.37137	21.7653	0.402639	0.075153	0.927915	0.595484	-0.0197626	-0.8686	0.04357	-0.05399	0.01084	0.08443	1
736	2013	28.31	11.97	1.66	0	0	14.68	40.2495	-0.50286	0.07602	22.2591	0.395445	0.020856	2.24906	-0.448944	-0.015307	-0.85941	-0.58886	-0.37137	-0.00623	0.05056	1
736	2014	30	12.91	2.09	0	0	15	43.2072	0.15758	0.09003	22.5296	0.515506	0.023365	2.12945	0.0143719	-0.0227622	-0.84519	-0.50286	0.07602	0.00721	0.04609	1
736	2015	26.54	9.71	1.83	0	0	15	36.3517	-0.96041	-0.50753	22.8185	0.634364	0.009385	1.47098	0.351988	-0.022079	-0.95049	0.15758	0.09003	0.01789	0.10008	1
736	2016	29.65	10.65	4	0	0	15	35.7196	0.20475	0.14127	23.8992	0.825185	0.050603	4.14309	-0.138371	-0.021851	-1.17073	-0.96041	-0.50753	0.00547	0.0939	1
736	2017	39.86	20.86	4	0	0	15	71.6751	-0.2305	-0.20691	24.2608	0.867698	0.173043	7.23054	-0.26569	-0.02266	-1.17948	0.20475	0.14127	-0.00073	0.07818	1
737	2012	13.91	10.21	0.48	0	0	3.22	15.2291	-0.05819	0.02263	21.9319	0.863874	0.341725	0.904115	-0.0515222	-0.0969565	-0.06748	-1.06682	-0.88115	0.0155	0.07376	1
737	2013	-3.49	0.63	0.42	0	0	-4.54	3.74978	-0.1562	-0.26903	21.901	0.90912	-0.344477	1.23783	0.03905	-0.0923573	-0.72477	-0.05819	0.02263	-0.00496	0.05772	1
737	2014	12.07	7.12	0.98	0	0	3.97	7.65574	0.75381	0.54466	21.8402	0.887481	0.15606	1.12482	-0.0768699	-0.0784758	-0.72989	-0.1562	-0.26903	0.00139	0.03856	1
737	2015	-0.49	-1.43	1.38	0	0	-0.44	0.818976	0.12822	0.34529	21.8262	0.959733	-0.957009	0.784398	0.508748	-0.0647223	-0.72183	1.63666	1.09306	0.012	0.09394	1
737	2016	19.51	7.4	2.11	0	0	10	16.6168	-0.40332	-0.24417	21.7516	0.949834	0.137805	0.684948	-0.333354	-0.0643085	-0.7125	0.12822	0.34529	0.00302	0.05919	1
738	2010	16.54	12.42	0.8	0	0	3.32	22.2409	-0.72225	-0.94649	22.0709	0.393761	0.076354	0.283831	0.0806068	-0.0432586	-0.97474	-0.48041	-0.3929	0.00643	0.07011	1
738	2011	13.99	10.39	0.58	0	0	3.02	15.653	-0.47104	-0.19615	22.2608	0.455341	0.077796	0.469575	-0.295235	-0.0426075	-0.54232	-0.72225	-0.94649	-0.00463	0.06448	1
738	2012	16.43	12.9	0.65	0	0	2.88	24.2276	-0.40259	-0.25781	22.2784	0.423271	0.076372	0.584738	0.0393015	-0.0469092	-0.47859	-0.47104	-0.19615	-0.00255	0.05289	1
738	2013	16.29	12.63	0.68	0	0	2.98	23.1574	-0.67679	-0.46505	22.5901	0.302078	0.057508	0.468526	0.322244	-0.0135823	-1.28149	-0.40259	-0.25781	0.00914	0.07097	1
738	2014	14.78	11.51	0.8	0	0	2.47	19.1063	-0.75249	-0.83305	22.5972	0.281929	0.041162	0.343979	-0.513719	-0.013518	-1.14441	-0.67679	-0.46505	0.00722	0.05026	1
738	2015	14.93	11.47	0.88	0	0	2.58	18.8821	-0.22033	-0.29556	22.6618	0.277251	0.04111	0.191813	0.348811	-0.0144417	-1.28149	-0.75249	-0.83305	0.01902	0.1134	1
738	2016	64.52	12.08	11.87	15	23	2.57	42.9724	0.75381	0.54466	22.6471	0.23758	0.041142	0.241579	-0.26651	-0.0190403	-0.8264	-0.22033	-0.29556	-0.00337	0.0558	1
738	2017	15.94	12.07	0.93	0	0	2.94	20.8753	-1.36278	-0.69207	22.694	0.24138	0.04071	0.409673	-0.201435	-0.0153938	-0.82686	1.52323	1.27161	-0.00877	0.03414	1
738	2018	17.39	13.48	1	0	0	2.91	26.1392	-1.4536	-1.03368	22.7054	0.219198	0.046328	0.525315	0.0629265	-0.0128947	-0.45586	-1.36278	-0.69207	-0.00219	0.07125	1
738	2019	18.05	13.94	0.94	0	0	3.17	28.0191	-0.68411	-0.27398	22.7895	0.24671	0.04522	0.527289	-0.0264704	-0.0107234	-1.28149	-1.4536	-1.39632	0.00232	0.03837	1
739	2012	20.14	12.17	0.86	0	0	7.11	23.6553	-0.75924	-0.60672	22.136	0.667519	0.103617	1.84733	-0.27512	-0.0129786	-0.72102	-0.31867	-0.43652	-0.00023	0.03722	0
739	2013	19.97	11.34	0.89	0	0	7.74	21.907	0.18104	0.19944	22.2628	0.601517	0.099886	0.882309	0.395521	-0.0216104	-0.41826	-0.75924	-0.60672	0.01044	0.07342	0
739	2014	24.12	17.73	1.62	0	0	4.77	44.6751	-0.78609	-0.86867	22.345	0.544443	0.156933	0.573194	-0.104936	-0.0267606	-0.52925	0.18104	0.19944	0.00937	0.04763	0
739	2015	23.15	15.65	1.71	0	0	5.79	34.8372	-1.67072	-0.83888	22.4087	0.552026	0.088182	0.573666	0.254963	-0.0260984	-0.51743	-0.78609	-0.86867	0.00454	0.07778	0
739	2016	24.6	15.45	1.44	0	0	7.71	35.8376	-0.07407	-0.05614	22.4494	0.534345	0.104463	0.650649	-0.643367	-0.0353532	-0.85401	-1.71566	-0.83888	-0.00044	0.04677	0
739	2017	25.34	14.77	1.39	0	0	9.18	35.1869	0.12535	-0.00089	22.4622	0.464079	0.090565	0.747528	-0.0616968	-0.0226287	0.79231	-0.07407	-0.05614	-0.00228	0.03289	0
739	2018	26.87	17.47	1.14	0	0	8.26	46.0657	-0.68747	-0.26227	22.4726	0.418463	0.115906	0.655865	0.0164886	-0.0238261	0.68346	0.12535	-0.00089	0.00408	0.04811	0
739	2019	25.5	18.62	1.68	0	0	5.2	49.3034	-0.12013	-0.21761	22.5985	0.422317	0.155597	0.426719	0.0583149	-0.0298563	0.63326	-0.68747	-0.26227	0.01208	0.04866	0
751	2010	-2.37	2.63	0	0	0	-5	6.1587	-1.67072	-0.35913	22.971	0.869179	-0.381174	0.926861	-0.0234296	-0.0500676	-0.28543	-1.81679	-1.20291	0.0089	0.08189	1
751	2015	8.06	7.85	0.21	0	0	0	9.73478	-0.63688	-0.49364	22.016	0.44906	0.046271	0.40247	-0.0132262	-0.168798	-0.70298	-0.07421	-0.14702	0.00616	0.09918	1
751	2016	8.38	8.38	0	0	0	0	11.2359	-0.27807	0.01021	22.1452	0.483367	0.064794	0.516687	-0.416816	-0.160349	-0.71084	-0.63688	-0.49364	-0.00022	0.06713	1
751	2017	9.47	9.47	0	0	0	0	14.3489	0.7276	0.23964	22.1488	0.428925	0.095743	0.575206	-0.194645	-0.0444814	-0.30465	-0.27807	0.01021	-0.00128	0.0394	0
751	2018	7.16	7.06	0	0	0	0.1	7.9201	-1.08833	-0.62451	22.2644	0.47989	0.022092	1.16222	-0.413578	-0.055007	-0.70239	0.7276	0.23964	-0.01072	0.03832	0
751	2019	10.6	10.45	0	0	0	0.15	17.3506	-1.67072	-0.94837	22.2461	0.426042	0.080171	1.00689	0.0664318	-0.0498511	-0.70608	-1.08833	-0.62451	0.00342	0.04631	0
752	2010	19.87	12.07	0.2	0	0	7.6	24.9043	-0.67836	-0.49769	20.897	0.258496	0.064202	0.393279	-0.0374013	-0.0429192	-0.67668	-1.09888	-0.3641	0.00798	0.08335	0
752	2011	10.91	4.97	0.04	0	0	5.9	7.14138	-1.14325	-0.81806	20.8338	0.139485	0.08846	0.326747	0.365037	-0.0316936	-0.09229	-0.67836	-0.49769	0.00746	0.09325	0
752	2012	19.18	12.38	0.02	0	0	6.78	25.1317	-0.78218	-0.48775	20.8622	0.1383	0.069861	0.331025	-0.453038	-0.0463301	-0.45078	-1.14325	-0.81806	0.00324	0.07792	0
752	2013	24.7	19.62	0.01	0	0	5.07	57.7263	0.34571	0.20901	21.0266	0.167475	0.166713	0.482162	-0.302279	-0.0627206	-0.44309	-0.78218	-0.48775	-0.00307	0.04462	0
752	2014	19.52	12.87	0.01	0	0	6.64	26.7041	-0.23384	-0.35267	21.044	0.13984	0.061298	0.376424	0.0534773	-0.0649093	-0.43025	0.34571	0.20901	0.00601	0.04298	0
752	2015	19.23	14.59	0.01	0	0	4.63	32.0693	0.37662	0.29846	21.0766	0.12948	0.046806	0.287907	1.10354	-0.0681376	-0.47265	-0.23384	-0.35267	0.01264	0.11345	0
752	2016	17.05	11.88	0.2	0	0	4.97	21.547	0.40102	-0.06001	21.0605	0.0963519	0.031762	0.320771	-1.04621	-0.0689359	-0.31768	0.37662	0.29846	-0.00071	0.06906	0
752	2017	16.37	10.65	0.63	0	0	5.09	17.2264	0.14938	0.03532	21.1274	0.262245	0.037751	0.413367	-0.304243	-0.0149447	0.49575	0.40102	-0.06001	-0.00284	0.03948	0
753	2010	49.73	12.38	7.8	16	9	4.55	15.4385	-1.67072	-1.03368	21.2391	0.649798	0.111441	0.730431	0.384352	-0.045738	0.48843	-1.90287	-1.0662	0.00511	0.08229	1
753	2011	48.67	10.33	7.05	13	7	11.29	5.62434	0.33531	0.27797	21.5172	0.705821	0.12688	1.18935	-1.05753	-0.0535243	-0.56468	-1.67519	-1.09071	-0.00313	0.04128	1
753	2012	58.13	12.46	7.71	18	11	8.96	12.8316	-0.74609	-0.42359	21.7852	0.692971	0.104181	1.6932	0.0748873	-0.0258463	-0.58446	0.33531	0.27797	-0.00038	0.05159	1
753	2013	61.43	15.4	7.03	18	11	10	15.3704	-1.67072	-1.03368	21.9548	0.710946	0.113282	2.06268	-0.129967	-0.0254723	-0.58716	-0.74609	-0.42359	0.00043	0.04281	1
753	2014	56.31	10.65	6.66	18	11	10	13.723	0.06054	0.34018	22.1135	0.581802	0.047568	1.24945	0.46737	-0.025148	-0.24021	-2.29976	-1.09017	0.01071	0.07182	1
753	2015	-2.06	4.48	0.93	0	0	-7.47	15.1775	-0.76433	-0.50491	22.0641	0.615609	-0.057792	0.673362	0.244222	-0.0410133	-0.6199	0.06054	0.34018	0.01891	0.11709	1
753	2016	61.04	14.33	6.19	18	9	13.52	17.2558	-1.34754	-0.36793	22.4115	0.580786	0.105476	1.22872	-0.612405	-0.0328464	-0.24178	-0.76433	-0.50491	-0.00388	0.04792	1
753	2017	19.7	8.53	1.17	0	0	10	19.3024	-0.64277	-0.80166	22.327	0.554079	0.035024	1.31608	-0.0180819	-0.0322858	-0.29141	-1.34754	-0.36793	-0.00434	0.04031	1
753	2018	22.23	11.16	1.07	0	0	10	25.3712	-0.87743	-0.55156	22.344	0.527247	0.035962	1.73473	-0.217362	-0.02738	-0.7087	-0.64277	-0.80166	-0.00401	0.04619	1
753	2019	21.31	10.26	1.05	0	0	10	23.1094	0.73005	0.22665	22.4279	0.558788	0.047615	1.85508	0.136708	-0.0255848	-0.72212	-0.87743	-0.55156	0.00147	0.04454	1
755	2010	14.76	9.66	2.89	0	0	2.21	12.5961	0.04927	-0.05276	22.565	0.63691	0.014435	1.04519	-0.419343	-0.0206829	-1.28149	-1.42412	-0.69147	0.0075	0.06675	1
755	2011	14.96	7.57	2.39	0	0	5	8.65134	-0.01416	-0.05715	22.7006	0.676658	0.001614	2.19584	-0.0591063	-0.0202542	-1.28149	0.04927	-0.05276	-0.01045	0.0693	1
755	2012	3.48	0.94	2.71	0	0	-0.17	1.1669	0.62737	0.54466	22.695	0.726023	-0.189211	2.94923	-0.165464	-0.0326642	-0.96493	-0.01416	-0.05715	-0.00476	0.05221	1
755	2015	2.51	-1.33	4	0	0	-0.16	3.3069	-0.16154	-0.36492	22.4771	0.787332	-0.352144	1.2212	0.823668	-0.0544577	-1.28149	-0.67616	-0.69567	0.02886	0.15181	1
755	2018	9.6	7.54	0.4	0	0	1.66	8.26704	-1.16502	-0.74231	22.9404	0.886016	0.027774	4.91561	-0.246584	-0.0684923	-0.75624	-0.43953	-0.5169	-0.00819	0.07454	1
755	2019	15.69	11.35	1.29	0	0	3.05	18.1108	0.06947	0.31325	22.8695	0.857906	0.132484	4.61419	0.195418	-0.0635998	-0.7754	-1.16502	-0.74231	0.00111	0.05043	1
756	2010	19.48	11.43	1.47	0	0	6.58	20.0416	0.36827	0.23272	21.7311	0.374158	0.060727	1.16227	-0.646273	-0.00968357	-0.87445	0.68263	0.63436	-0.00026	0.05359	1
756	2011	17.04	11.22	0.53	0	0	5.29	19.2162	0.14674	0.26529	21.8233	0.417567	0.045966	1.86203	-0.424745	-0.0128425	-0.86159	0.36827	0.23272	-0.00662	0.03599	1
756	2012	17.8	8.59	0.37	0	0	8.84	17.7405	0.11527	-0.06943	22.012	0.510238	0.014893	2.67114	-0.0824468	-0.0119072	-0.85999	0.14674	0.26529	-0.00266	0.03449	1
756	2013	18.26	9.23	0.43	0	0	8.6	18.5305	-1.29885	-0.71698	22.0712	0.533215	0.021439	2.58265	0.0892104	-0.012827	-0.86144	0.11527	-0.06943	0.00264	0.0404	1
756	2014	19.32	9.63	0.68	0	0	9.01	19.9454	0.07809	-0.328	22.169	0.549635	0.036011	1.73322	0.173951	-0.0143944	-0.41655	-1.29885	-0.71698	0.01097	0.05625	1
756	2015	18.19	10.27	0.49	0	0	7.43	18.9485	-0.58319	-0.23812	22.2256	0.55832	0.04826	1.09004	0.422522	-0.0149475	-0.45579	0.07809	-0.328	0.01686	0.09172	1
756	2016	61.63	10.75	6.87	20	18	6.01	32.6456	-0.58508	-0.34015	22.2757	0.559729	0.065486	1.23936	-0.322856	-0.0101482	-0.46152	-0.58319	-0.23812	0.00033	0.06183	1
756	2017	21.68	14.31	0.8	0	0	6.57	30.9153	-0.06085	-0.47457	22.386	0.510879	0.094982	1.14721	-0.155172	-0.00874487	-0.52348	-0.58508	-0.34015	0.00345	0.04725	1
756	2018	24.03	16.79	0.73	0	0	6.51	41.8658	0.25613	0.43318	22.501	0.527302	0.10204	2.49725	-0.0481001	-0.0148799	-0.41573	-0.06085	-0.47457	-0.01186	0.05349	1
756	2019	20.82	13.85	0.7	0	0	6.27	28.9862	-0.17354	-0.03969	22.5852	0.5167	0.109058	2.005	-0.0153112	-0.0248729	0.06178	0.25613	0.43318	0.00702	0.04247	1
757	2014	13.74	8.19	0.55	0	0	5	10.9242	0.30369	0.40489	20.639	0.424692	0.056036	0.284671	-0.225465	-0.198504	-0.48673	-0.32564	0.06824	0.00838	0.05484	1
757	2018	17.46	12.56	0.55	0	0	4.35	23.2017	-0.97754	-0.24486	20.9343	0.432746	0.11978	0.519878	0.0933664	-0.0214819	-0.8393	0.22437	0.35903	-0.00589	0.08274	1
757	2019	15.85	11.28	0.56	0	0	4.01	18.6775	0.75381	0.21058	21.8459	0.461438	0.088439	1.1015	-0.0821018	-0.0195221	-0.67432	-0.97754	-0.24486	-0.00195	0.03452	1
758	2010	42.22	11.45	8.28	10	8	4.49	5.46306	-0.66328	-0.54177	23.0037	0.608447	0.083147	0.485413	0.201862	-0.0498634	-0.63157	-1.04346	-0.43008	0.01841	0.09805	1
758	2011	56.56	14.82	9.74	10	17	5	17.7387	-1.63238	-0.81446	23.2343	0.659839	0.122831	0.932446	-0.107638	-0.0342509	-0.58131	-0.66328	-0.54177	-0.00617	0.06458	1
758	2012	61.53	14.12	9.67	15	17	5.74	16.5285	-0.59083	-0.34471	23.459	0.708691	0.0506	0.986062	-0.374208	-0.0344226	-0.87442	-1.63238	-0.81446	0.00576	0.07173	1
758	2013	52.91	10.34	9.57	11	17	5	14.7214	-0.04513	0.14534	23.5513	0.628521	0.031636	1.59774	-0.130994	-0.041732	-0.84619	-0.59083	-0.34471	-0.00832	0.05914	1
758	2014	16.4	10.94	0.46	0	0	5	18.2206	0.12379	0.0959	23.6764	0.667121	0.050544	1.32493	0.0579962	-0.0446242	-0.83883	-0.04513	0.14534	0.00662	0.03795	1
758	2015	17.64	12.22	0.42	0	0	5	22.4542	-1.67072	-1.03368	23.8445	0.722136	0.045683	1.54754	0.541495	-0.0427527	-0.89246	0.12379	0.0959	0.00475	0.09369	1
758	2016	16.35	10.66	0.69	0	0	5	17.1294	-1.14608	-0.69934	23.8902	0.720032	0.052226	1.50837	-0.235819	-0.0429631	-0.91129	-2.13255	-1.21976	0.00396	0.07378	1
758	2017	15.2	9.56	0.64	0	0	5	14.119	-0.31294	-0.33103	23.8307	0.699863	0.054527	1.76605	-0.29825	-0.0365082	-0.88306	-1.14608	-0.69934	-0.00338	0.04112	1
758	2018	15.9	9.04	1.86	0	0	5	11.9238	-0.68165	-0.27489	23.9461	0.631172	0.030687	3.49159	-0.250112	-0.0471152	-0.50346	-0.31294	-0.33103	-0.01006	0.04265	1
758	2019	-1.02	-0.24	4	0	0	-4.78	7.73958	-0.48274	-0.42313	23.954	0.663049	-0.129564	2.93281	0.210861	-0.0551556	-0.49497	-0.68165	-0.27489	0.0053	0.0568	1
759	2012	27.12	17.12	0	0	0	10	49.1991	-0.40318	-0.40687	22.7912	0.63168	0.070817	1.76481	-0.0838899	-0.0110988	-0.8186	0.18018	-0.34747	-0.00446	0.04403	1
759	2013	25.3	15.3	0	0	0	10	41.2144	-0.88361	-0.41819	22.9042	0.667444	0.057923	1.83651	-0.00761943	-0.0122559	-1.08238	-0.40318	-0.40687	0.00288	0.03977	1
759	2014	24.21	14.19	0.02	0	0	10	36.8263	0.33371	0.12728	22.9043	0.655902	0.061363	1.45937	-0.036087	-0.00967684	-0.98951	-0.88361	-0.41819	0.00533	0.03836	1
759	2015	17.07	7.06	0.01	0	0	10	18.3133	-0.61213	-0.03	22.8769	0.654269	0.001112	1.46947	0.268509	-0.00465767	-0.92051	0.33371	0.12728	0.00333	0.08862	1
759	2016	20.59	10.57	0.02	0	0	10	25.3871	-1.48881	-0.48843	22.9298	0.668667	0.002964	1.43747	-0.250006	-0.00976527	-0.97182	-0.61213	-0.03	0.00276	0.0501	1
759	2017	21.17	11.12	0.05	0	0	10	26.8046	-0.39086	0.28959	22.7716	0.581445	0.024341	1.17882	0.0891669	-0.0138701	-0.9562	-1.48881	-0.48843	0.00278	0.06288	1
759	2018	25.81	15.74	0.07	0	0	10	42.9043	0.66203	0.28152	22.8032	0.546828	0.127248	2.22592	-0.0882291	-0.0399692	-0.94727	-0.39086	0.28959	-0.01058	0.04554	1
759	2019	17.27	7.21	0.06	0	0	10	18.4674	0.09466	0.12232	22.9436	0.611966	0.003603	1.81533	-0.0174456	-0.0490293	-0.66511	0.66203	0.28152	0.00773	0.04437	1
760	2011	-2.62	6.6	0.78	0	0	-10	28.5591	-1.35594	-0.89906	20.3474	0.735167	0.028774	0.691935	-0.182935	-0.0772396	0.42579	0.19818	0.41083	-0.00915	0.05608	0
760	2012	17.59	6.92	0.67	0	0	10	17.2907	-0.10305	-0.18748	20.5303	0.773836	0.025073	0.415407	0.119035	-0.0784844	0.41545	-1.35594	-0.89906	0.01638	0.0998	0
760	2013	19.79	8.19	1.6	0	0	10	18.2615	0.43405	0.20356	21.6018	0.326396	0.003773	0.350151	0.0811416	-0.02733	-0.1307	-0.10305	-0.18748	0.01067	0.0755	0
760	2014	20.39	8.33	2.06	0	0	10	18.0964	-1.09671	-1.02117	21.611	0.343427	0.006122	0.378263	-0.205382	-0.0191149	-0.13379	0.43405	0.20356	-0.00092	0.0376	0
760	2015	4.88	0.09	3	0	0	1.79	1.48986	-0.05999	-0.08229	21.3905	0.178559	-0.12199	0.140581	0.617388	-0.0338778	-0.11414	-1.09671	-1.02117	0.03143	0.13491	0
760	2016	15.44	2.44	3	0	0	10	13.455	0.75381	0.54466	21.8196	0.301028	0.023693	0.348565	-0.0515979	-0.0279367	-0.50977	-0.05999	-0.08229	-0.00727	0.07342	0
760	2017	-6.36	0.64	3	0	0	-10	20.2639	-1.17556	-1.03368	21.6013	0.24581	-0.086963	0.522674	-0.715421	-0.0272453	1.01217	1.3693	0.95758	-0.01245	0.04993	0
761	2010	13.78	10.88	1.45	0	0	1.45	16.9203	-0.67478	-0.65871	24.3032	0.58058	0.063443	2.09107	-0.272966	-0.0674535	-0.44238	-0.3975	-0.53726	-0.00121	0.04561	1
761	2011	17.53	15.18	0.85	0	0	1.5	34.3889	-1.18819	-0.59264	24.4383	0.621051	0.051989	3.22041	-0.0143109	-0.0521922	-0.4872	-0.67478	-0.65871	-0.0048	0.0494	1
761	2012	15.99	10.47	0.52	0	0	5	16.7511	-0.28788	-0.13896	24.3694	0.600391	0.004499	4.12005	-0.0736032	-0.0317575	-0.5026	-1.18819	-0.59264	-0.00525	0.03046	1
761	2013	16.22	11.77	0.57	0	0	3.88	20.2589	0.22941	0.15943	24.4856	0.635808	0.017309	5.21019	0.0112312	-0.0352552	-0.49412	-0.28788	-0.13896	-0.00136	0.03981	1
761	2014	14.56	12.38	0.22	0	0	1.96	22.9511	-0.13537	-0.24189	24.6186	0.67792	0.019982	3.48289	0.0309599	-0.0263448	0.12197	0.22941	0.15943	0.01174	0.0531	1
761	2015	0.66	-1.75	0.2	0	0	2.21	1.5799	0.55126	0.43456	24.5179	0.720229	-0.229236	2.92277	0.101159	-0.0244511	-0.48186	-0.13537	-0.24189	0.00477	0.07929	1
761	2016	12.57	8.79	0.11	0	0	3.67	11.8288	-0.44613	0.25001	24.7159	0.754481	0.064128	3.68199	-0.00295487	-0.0219667	-0.47836	0.55126	0.43456	0.00089	0.05621	1
761	2017	18.55	15.36	0.18	0	0	3.01	35.2403	0.71604	0.22073	24.8664	0.764294	0.114321	4.42801	0.00649008	-0.0251522	-0.45791	-0.44613	0.25001	0.00077	0.05458	1
761	2018	15.17	14.64	0.18	0	0	0.35	33.6917	0.04276	0.02933	24.8115	0.670324	0.060054	5.10673	-0.0564647	-0.0164336	0.18598	0.71604	0.22073	-0.00746	0.04029	1
761	2019	9.15	8.4	0.07	0	0	0.68	10.8566	0.59034	0.35946	24.8297	0.67047	0.028073	4.43523	-0.0538521	-0.0149327	-0.28372	0.04276	0.02933	0.00396	0.03676	1
[truncated: 11,192 more rows]
